# Supplementary material for: Bis{1-[(E)-(2-methyl­phen­yl)diazen­yl]-2-naphtho­lato}palladium(II)
Source: Acta Crystallogr Sect E Struct Rep Online. 2010 Jul 24;66(Pt 8):m1022. doi: 10.1107/S1600536810028916 (PMC3007315; doi:10.1107/S1600536810028916)
Supplement: Supplementary file 1 [file e-66-m1022-sup1.cif]

##############################################################################
###                                                                        ###
###        Electronic paper (Acta Crystallographica Section E)             ###
###                                                                        ###
##############################################################################
#                                                                            #
# This CIF contains the data in a paper accepted for publication in Acta     #
# Crystallographica Section E. It conforms to the requirements of Notes      #
# for Authors for Section E, and has been peer reviewed under the auspices   #
# of the IUCr Commission on Journals.                                        #
#                                                                            #
# Full details of the Crystallographic Information File format               #
# are given in the paper "The Crystallographic Information File (CIF):       #
# a New Standard Archive File for Crystallography" by S. R. Hall, F. H.      #
# Allen and I. D. Brown [Acta Cryst. (1991), A47, 655-685].                  #
#                                                                            #
# The current version of the core CIF dictionary is obtainable from          #
# ftp://ftp.iucr.org/pub/cif_core.dic. The current version number is 2.4.    #
#                                                                            #
# Software is freely available for graphical display of the structure(s) in  #
# this CIF.  For information consult the CIF home page http://www.iucr.org/  #
# cif/home.html                                                              #
#                                                                            #
# This file may be used for bona fide research purposes within the           #
# scientific community so long as proper attribution is given to the journal # 
# article from which it was obtained.                                        #
#                                                                            #
##############################################################################
                                             
data_I
_audit_creation_method     SHELXL-97
_chemical_name_systematic
;
Bis{1-[(<i>E</i>)-(2-methylphenyl)diazenyl]-2-naphtholato}palladium(II)
;
_chemical_name_common     ?
_chemical_formula_moiety     'C34 H26 N4 O2 Pd'
_chemical_formula_sum     'C34 H26 N4 O2 Pd'
_chemical_formula_iupac     '[Pd (C17 H13 N2 O)2]'
_chemical_formula_weight     628.99
_chemical_melting_point     ?
_symmetry_cell_setting     monoclinic
_symmetry_space_group_name_H-M     'C 2/c'
_symmetry_space_group_name_Hall     '-C 2yc'
loop_
    _symmetry_equiv_pos_as_xyz
    'x, y, z'
    '-x, y, -z+1/2'
    'x+1/2, y+1/2, z'
    '-x+1/2, y+1/2, -z+1/2'
    '-x, -y, -z'
    'x, -y, z-1/2'
    '-x+1/2, -y+1/2, -z'
    'x+1/2, -y+1/2, z-1/2'
_cell_length_a     22.9997(7)
_cell_length_b     4.8374(2)
_cell_length_c     24.7294(7)
_cell_angle_alpha     90.00
_cell_angle_beta     94.151(2)
_cell_angle_gamma     90.00
_cell_volume     2744.15(16)
_cell_formula_units_Z     4
_cell_measurement_reflns_used     7356
_cell_measurement_theta_min     2.34
_cell_measurement_theta_max     28.24
_cell_measurement_temperature     296(2)
_exptl_crystal_description     block
_exptl_crystal_colour     purple
_exptl_crystal_size_max     0.53
_exptl_crystal_size_mid     0.28
_exptl_crystal_size_min     0.15
_exptl_crystal_density_diffrn     1.522
_exptl_crystal_density_meas     ?
_exptl_crystal_density_method     'not measured'
_exptl_crystal_F_000     1280
_exptl_absorpt_coefficient_mu     0.716
_exptl_absorpt_correction_type     multi-scan
_exptl_absorpt_process_details     '(SADABS; Bruker, 2008)'
_exptl_absorpt_correction_T_min     0.7828
_exptl_absorpt_correction_T_max     0.9002
_exptl_special_details
;
;
_diffrn_ambient_temperature     296(2)
_diffrn_radiation_type     MoK\a
_diffrn_radiation_wavelength     0.71073
_diffrn_radiation_source     'fine-focus sealed tube'
_diffrn_radiation_monochromator     graphite
_diffrn_measurement_device_type     'Bruker APEXII CCD'
_diffrn_measurement_method     '\f and \w scans'
_diffrn_detector_area_resol_mean     8.3333
_diffrn_reflns_number     12830
_diffrn_reflns_av_R_equivalents     0.0288
_diffrn_reflns_av_sigmaI/netI     0.0295
_diffrn_reflns_theta_min     1.65
_diffrn_reflns_theta_max     28.32
_diffrn_reflns_theta_full     28.32
_diffrn_measured_fraction_theta_max     0.994
_diffrn_measured_fraction_theta_full     0.994
_diffrn_reflns_limit_h_min     -29
_diffrn_reflns_limit_h_max     30
_diffrn_reflns_limit_k_min     -6
_diffrn_reflns_limit_k_max     6
_diffrn_reflns_limit_l_min     -32
_diffrn_reflns_limit_l_max     32
_refine_special_details
;
Refinement of <i>F</i>^2^ against ALL reflections. The weighted <i>R</i>-factor
<i>wR</i> and goodness of fit <i>S</i> are based on <i>F</i>^2^, conventional
<i>R</i>-factors <i>R</i> are based on <i>F</i>, with <i>F</i> set to zero for
negative <i>F</i>^2^. The threshold expression of <i>F</i>^2^ >
\s(<i>F</i>^2^) is used only for calculating <i>R</i>-factors(gt) <i>etc</i>.
and is not relevant to the choice of reflections for refinement.
<i>R</i>-factors based on <i>F</i>^2^ are statistically about twice as large
as those based on <i>F</i>, and <i>R</i>-- factors based on ALL data will be
even larger.
;
_reflns_number_total     3412
_reflns_number_gt     2463
_reflns_threshold_expression     I>2sigma(I)
_refine_ls_structure_factor_coef     Fsqd
_refine_ls_matrix_type     full
_refine_ls_R_factor_all     0.0530
_refine_ls_R_factor_gt     0.0335
_refine_ls_wR_factor_gt     0.0770
_refine_ls_wR_factor_ref     0.0912
_refine_ls_goodness_of_fit_ref     1.005
_refine_ls_restrained_S_all     1.005
_refine_ls_number_reflns     3412
_refine_ls_number_parameters     187
_refine_ls_number_restraints     0
_refine_ls_hydrogen_treatment     constr
_refine_ls_weighting_scheme     calc
_refine_ls_weighting_details
         'calc w=1/[\s^2^(Fo^2^)+(0.0308P)^2^+8.4214P] where P=(Fo^2^+2Fc^2^)/3'
_atom_sites_solution_hydrogens     geom
_atom_sites_solution_primary     direct
_atom_sites_solution_secondary     difmap
_refine_ls_shift/su_max     0.000
_refine_ls_shift/su_mean     0.000
_refine_diff_density_max     0.574
_refine_diff_density_min     -0.388
_refine_ls_extinction_method     none
_refine_ls_extinction_coef     ?
loop_
    _atom_type_symbol
    _atom_type_description
    _atom_type_scat_dispersion_real
    _atom_type_scat_dispersion_imag
    _atom_type_scat_source
    'C' 'C' 0.0033 0.0016
                         'International Tables Vol C Tables 4.2.6.8 and 6.1.1.4'
    'H' 'H' 0.0000 0.0000
                         'International Tables Vol C Tables 4.2.6.8 and 6.1.1.4'
    'N' 'N' 0.0061 0.0033
                         'International Tables Vol C Tables 4.2.6.8 and 6.1.1.4'
    'O' 'O' 0.0106 0.0060
                         'International Tables Vol C Tables 4.2.6.8 and 6.1.1.4'
    'Pd' 'Pd' -0.9988 1.0072
                         'International Tables Vol C Tables 4.2.6.8 and 6.1.1.4'
_computing_data_collection     'APEX2 (Bruker, 2008)'
_computing_cell_refinement     'SAINT-Plus (Bruker, 2008)'
_computing_data_reduction     'SAINT-Plus (Bruker, 2008)'
_computing_structure_solution     'SHELXTL (Sheldrick, 2008)'
_computing_structure_refinement     'SHELXTL (Sheldrick, 2008)'
_computing_molecular_graphics     'DIAMOND (Brandenburg, 2006)'
_computing_publication_material     'SHELXTL (Sheldrick, 2008)'
loop_
    _atom_site_type_symbol
    _atom_site_label
    _atom_site_fract_x
    _atom_site_fract_y
    _atom_site_fract_z
    _atom_site_U_iso_or_equiv
    _atom_site_adp_type
    _atom_site_calc_flag
    _atom_site_refinement_flags
    _atom_site_occupancy
    _atom_site_disorder_assembly
    _atom_site_disorder_group
    Pd Pd 0.2500 0.7500 1.0000 0.03581(10) Uani d S 1 . .
    O O 0.25231(10) 0.8334(5) 0.92226(8) 0.0515(6) Uani d . 1 . .
    N N1 0.34684(10) 0.4378(5) 0.95474(9) 0.0395(5) Uani d . 1 . .
    N N2 0.32263(10) 0.5212(5) 0.99676(9) 0.0383(5) Uani d . 1 . .
    C C1 0.28284(12) 0.7041(7) 0.88889(11) 0.0412(7) Uani d . 1 . .
    C C2 0.32620(11) 0.5049(7) 0.90302(10) 0.0383(6) Uani d . 1 . .
    C C3 0.35764(12) 0.3717(7) 0.86127(11) 0.0418(7) Uani d . 1 . .
    C C4 0.40016(14) 0.1696(8) 0.87324(13) 0.0528(8) Uani d . 1 . .
    H H4A 0.4087 0.1152 0.9090 0.063 Uiso calc R 1 . .
    C C5 0.42950(15) 0.0503(9) 0.83250(15) 0.0667(11) Uani d . 1 . .
    H H5A 0.4575 -0.0845 0.8410 0.080 Uiso calc R 1 . .
    C C6 0.41752(17) 0.1303(11) 0.77874(15) 0.0745(12) Uani d . 1 . .
    H H6A 0.4381 0.0519 0.7516 0.089 Uiso calc R 1 . .
    C C7 0.37581(16) 0.3227(9) 0.76598(13) 0.0625(10) Uani d . 1 . .
    H H7A 0.3675 0.3721 0.7299 0.075 Uiso calc R 1 . .
    C C8 0.34474(13) 0.4492(8) 0.80650(12) 0.0485(8) Uani d . 1 . .
    C C9 0.30133(14) 0.6511(8) 0.79407(12) 0.0539(8) Uani d . 1 . .
    H H9A 0.2930 0.7018 0.7581 0.065 Uiso calc R 1 . .
    C C10 0.27170(14) 0.7722(7) 0.83272(12) 0.0492(8) Uani d . 1 . .
    H H10A 0.2433 0.9031 0.8227 0.059 Uiso calc R 1 . .
    C C11 0.35700(12) 0.4466(6) 1.04613(11) 0.0388(6) Uani d . 1 . .
    C C12 0.33396(14) 0.2599(7) 1.08096(12) 0.0457(7) Uani d . 1 . .
    H H12A 0.2972 0.1845 1.0727 0.055 Uiso calc R 1 . .
    C C13 0.36591(17) 0.1857(8) 1.12820(14) 0.0611(10) Uani d . 1 . .
    H H13A 0.3510 0.0577 1.1516 0.073 Uiso calc R 1 . .
    C C14 0.41908(16) 0.3001(9) 1.14040(14) 0.0651(11) Uani d . 1 . .
    H H14A 0.4403 0.2519 1.1725 0.078 Uiso calc R 1 . .
    C C15 0.44195(14) 0.4868(9) 1.10574(13) 0.0596(9) Uani d . 1 . .
    H H15A 0.4786 0.5620 1.1148 0.071 Uiso calc R 1 . .
    C C16 0.41154(12) 0.5661(7) 1.05728(12) 0.0440(7) Uani d . 1 . .
    C C17 0.43715(16) 0.7699(8) 1.02047(16) 0.0627(10) Uani d . 1 . .
    H H17A 0.4105 0.8002 0.9893 0.094 Uiso calc R 1 . .
    H H17B 0.4733 0.6992 1.0090 0.094 Uiso calc R 1 . .
    H H17C 0.4441 0.9413 1.0394 0.094 Uiso calc R 1 . .
loop_
    _atom_site_aniso_label
    _atom_site_aniso_U_11
    _atom_site_aniso_U_22
    _atom_site_aniso_U_33
    _atom_site_aniso_U_12
    _atom_site_aniso_U_13
    _atom_site_aniso_U_23
    Pd 0.03590(16) 0.04187(19) 0.02960(14) 0.00156(14) 0.00184(10) 0.00060(13)
    O 0.0571(13) 0.0640(16) 0.0342(10) 0.0177(11) 0.0081(9) 0.0076(10)
    N1 0.0398(12) 0.0433(15) 0.0354(11) 0.0000(11) 0.0026(9) -0.0019(11)
    N2 0.0404(11) 0.0421(15) 0.0323(11) 0.0021(11) 0.0021(9) 0.0013(10)
    C1 0.0402(14) 0.052(2) 0.0315(13) -0.0049(13) 0.0044(10) 0.0024(12)
    C2 0.0361(13) 0.0445(18) 0.0347(13) -0.0046(13) 0.0039(10) -0.0028(12)
    C3 0.0395(14) 0.0472(18) 0.0391(14) -0.0061(14) 0.0050(11) -0.0055(14)
    C4 0.0454(16) 0.066(2) 0.0477(17) 0.0004(16) 0.0053(13) -0.0095(16)
    C5 0.0541(19) 0.079(3) 0.068(2) 0.010(2) 0.0079(16) -0.021(2)
    C6 0.064(2) 0.104(3) 0.057(2) 0.000(2) 0.0198(18) -0.029(2)
    C7 0.065(2) 0.085(3) 0.0382(16) -0.011(2) 0.0101(15) -0.0117(17)
    C8 0.0511(16) 0.057(2) 0.0376(14) -0.0127(16) 0.0069(12) -0.0082(14)
    C9 0.0611(19) 0.069(2) 0.0310(14) -0.0072(18) 0.0005(13) 0.0014(15)
    C10 0.0522(17) 0.060(2) 0.0348(14) 0.0043(16) 0.0003(12) 0.0058(15)
    C11 0.0445(14) 0.0389(17) 0.0331(13) 0.0084(13) 0.0033(11) 0.0005(12)
    C12 0.0480(16) 0.0443(18) 0.0450(15) 0.0010(15) 0.0046(12) 0.0043(15)
    C13 0.071(2) 0.065(3) 0.0487(18) 0.0165(19) 0.0145(16) 0.0212(17)
    C14 0.062(2) 0.092(3) 0.0404(16) 0.020(2) -0.0032(15) 0.0148(18)
    C15 0.0460(17) 0.078(3) 0.0535(19) 0.0068(18) -0.0068(14) -0.0013(19)
    C16 0.0412(14) 0.048(2) 0.0431(15) 0.0036(14) 0.0017(12) 0.0015(14)
    C17 0.0535(19) 0.068(3) 0.067(2) -0.0060(18) 0.0039(16) 0.0064(19)
_geom_special_details
;
All e.s.d.'s (except the e.s.d. in the dihedral angle between two l.s. planes)
are estimated using the full covariance matrix. The cell e.s.d.'s are taken
into account individually in the estimation of e.s.d.'s in distances, angles
and torsion angles; correlations between e.s.d.'s in cell parameters are only
used when they are defined by crystal symmetry. An approximate (isotropic)
treatment of cell e.s.d.'s is used for estimating e.s.d.'s involving l.s.
planes.
;
loop_
    _geom_bond_atom_site_label_1
    _geom_bond_atom_site_label_2
    _geom_bond_site_symmetry_2
    _geom_bond_distance
    _geom_bond_publ_flag
    Pd O . 1.9687(19) ?
    Pd O 7_567 1.9688(19) ?
    Pd N2 . 2.010(2) ?
    Pd N2 7_567 2.010(2) ?
    O C1 . 1.284(4) ?
    N1 N2 . 1.279(3) ?
    N1 C2 . 1.371(3) ?
    N2 C11 . 1.451(3) ?
    C1 C2 . 1.412(4) ?
    C1 C10 . 1.433(4) ?
    C2 C3 . 1.453(4) ?
    C3 C4 . 1.399(5) ?
    C3 C8 . 1.416(4) ?
    C4 C5 . 1.379(5) ?
    C4 H4A . 0.9300 ?
    C5 C6 . 1.393(5) ?
    C5 H5A . 0.9300 ?
    C6 C7 . 1.357(6) ?
    C6 H6A . 0.9300 ?
    C7 C8 . 1.412(4) ?
    C7 H7A . 0.9300 ?
    C8 C9 . 1.414(5) ?
    C9 C10 . 1.347(5) ?
    C9 H9A . 0.9300 ?
    C10 H10A . 0.9300 ?
    C11 C12 . 1.380(4) ?
    C11 C16 . 1.390(4) ?
    C12 C13 . 1.382(4) ?
    C12 H12A . 0.9300 ?
    C13 C14 . 1.356(5) ?
    C13 H13A . 0.9300 ?
    C14 C15 . 1.375(5) ?
    C14 H14A . 0.9300 ?
    C15 C16 . 1.397(4) ?
    C15 H15A . 0.9300 ?
    C16 C17 . 1.492(5) ?
    C17 H17A . 0.9600 ?
    C17 H17B . 0.9600 ?
    C17 H17C . 0.9600 ?
loop_
    _geom_angle_atom_site_label_1
    _geom_angle_atom_site_label_2
    _geom_angle_atom_site_label_3
    _geom_angle_site_symmetry_1
    _geom_angle_site_symmetry_3
    _geom_angle
    _geom_angle_publ_flag
    O Pd O . 7_567 180.00(13) ?
    O Pd N2 . . 89.58(9) ?
    O Pd N2 7_567 . 90.43(9) ?
    O Pd N2 . 7_567 90.43(9) ?
    O Pd N2 7_567 7_567 89.57(9) ?
    N2 Pd N2 . 7_567 180.00(14) ?
    C1 O Pd . . 125.6(2) ?
    N2 N1 C2 . . 122.8(2) ?
    N1 N2 C11 . . 111.3(2) ?
    N1 N2 Pd . . 128.15(18) ?
    C11 N2 Pd . . 120.46(17) ?
    O C1 C2 . . 125.6(3) ?
    O C1 C10 . . 116.3(3) ?
    C2 C1 C10 . . 118.0(3) ?
    N1 C2 C1 . . 125.7(3) ?
    N1 C2 C3 . . 113.7(3) ?
    C1 C2 C3 . . 120.4(3) ?
    C4 C3 C8 . . 118.8(3) ?
    C4 C3 C2 . . 122.4(3) ?
    C8 C3 C2 . . 118.8(3) ?
    C5 C4 C3 . . 120.6(3) ?
    C5 C4 H4A . . 119.7 ?
    C3 C4 H4A . . 119.7 ?
    C4 C5 C6 . . 120.5(4) ?
    C4 C5 H5A . . 119.7 ?
    C6 C5 H5A . . 119.7 ?
    C7 C6 C5 . . 120.0(3) ?
    C7 C6 H6A . . 120.0 ?
    C5 C6 H6A . . 120.0 ?
    C6 C7 C8 . . 121.2(3) ?
    C6 C7 H7A . . 119.4 ?
    C8 C7 H7A . . 119.4 ?
    C7 C8 C9 . . 122.0(3) ?
    C7 C8 C3 . . 118.9(3) ?
    C9 C8 C3 . . 119.1(3) ?
    C10 C9 C8 . . 122.1(3) ?
    C10 C9 H9A . . 119.0 ?
    C8 C9 H9A . . 119.0 ?
    C9 C10 C1 . . 121.6(3) ?
    C9 C10 H10A . . 119.2 ?
    C1 C10 H10A . . 119.2 ?
    C12 C11 C16 . . 122.0(3) ?
    C12 C11 N2 . . 118.5(3) ?
    C16 C11 N2 . . 119.5(3) ?
    C11 C12 C13 . . 119.5(3) ?
    C11 C12 H12A . . 120.2 ?
    C13 C12 H12A . . 120.2 ?
    C14 C13 C12 . . 119.9(3) ?
    C14 C13 H13A . . 120.1 ?
    C12 C13 H13A . . 120.1 ?
    C13 C14 C15 . . 120.6(3) ?
    C13 C14 H14A . . 119.7 ?
    C15 C14 H14A . . 119.7 ?
    C14 C15 C16 . . 121.6(3) ?
    C14 C15 H15A . . 119.2 ?
    C16 C15 H15A . . 119.2 ?
    C11 C16 C15 . . 116.4(3) ?
    C11 C16 C17 . . 123.0(3) ?
    C15 C16 C17 . . 120.6(3) ?
    C16 C17 H17A . . 109.5 ?
    C16 C17 H17B . . 109.5 ?
    H17A C17 H17B . . 109.5 ?
    C16 C17 H17C . . 109.5 ?
    H17A C17 H17C . . 109.5 ?
    H17B C17 H17C . . 109.5 ?
loop_
    _geom_torsion_atom_site_label_1
    _geom_torsion_atom_site_label_2
    _geom_torsion_atom_site_label_3
    _geom_torsion_atom_site_label_4
    _geom_torsion_site_symmetry_1
    _geom_torsion_site_symmetry_2
    _geom_torsion_site_symmetry_3
    _geom_torsion_site_symmetry_4
    _geom_torsion
    _geom_torsion_publ_flag
    N2 Pd O C1 . . . . 15.3(3) ?
    N2 Pd O C1 7_567 . . . -164.7(3) ?
    C2 N1 N2 C11 . . . . -173.5(3) ?
    C2 N1 N2 Pd . . . . 2.2(4) ?
    O Pd N2 N1 . . . . -12.3(3) ?
    O Pd N2 N1 7_567 . . . 167.7(3) ?
    O Pd N2 C11 . . . . 163.1(2) ?
    O Pd N2 C11 7_567 . . . -16.9(2) ?
    Pd O C1 C2 . . . . -9.3(5) ?
    Pd O C1 C10 . . . . 171.2(2) ?
    N2 N1 C2 C1 . . . . 10.7(5) ?
    N2 N1 C2 C3 . . . . -175.7(3) ?
    O C1 C2 N1 . . . . -7.1(5) ?
    C10 C1 C2 N1 . . . . 172.4(3) ?
    O C1 C2 C3 . . . . 179.7(3) ?
    C10 C1 C2 C3 . . . . -0.9(4) ?
    N1 C2 C3 C4 . . . . 7.2(4) ?
    C1 C2 C3 C4 . . . . -178.8(3) ?
    N1 C2 C3 C8 . . . . -172.9(3) ?
    C1 C2 C3 C8 . . . . 1.2(4) ?
    C8 C3 C4 C5 . . . . 0.8(5) ?
    C2 C3 C4 C5 . . . . -179.3(3) ?
    C3 C4 C5 C6 . . . . 0.4(6) ?
    C4 C5 C6 C7 . . . . -1.4(7) ?
    C5 C6 C7 C8 . . . . 1.3(7) ?
    C6 C7 C8 C9 . . . . 179.7(4) ?
    C6 C7 C8 C3 . . . . -0.1(6) ?
    C4 C3 C8 C7 . . . . -0.9(5) ?
    C2 C3 C8 C7 . . . . 179.2(3) ?
    C4 C3 C8 C9 . . . . 179.3(3) ?
    C2 C3 C8 C9 . . . . -0.7(5) ?
    C7 C8 C9 C10 . . . . -179.9(3) ?
    C3 C8 C9 C10 . . . . -0.1(5) ?
    C8 C9 C10 C1 . . . . 0.4(5) ?
    O C1 C10 C9 . . . . 179.6(3) ?
    C2 C1 C10 C9 . . . . 0.1(5) ?
    N1 N2 C11 C12 . . . . -114.3(3) ?
    Pd N2 C11 C12 . . . . 69.6(3) ?
    N1 N2 C11 C16 . . . . 66.3(4) ?
    Pd N2 C11 C16 . . . . -109.8(3) ?
    C16 C11 C12 C13 . . . . -0.7(5) ?
    N2 C11 C12 C13 . . . . 180.0(3) ?
    C11 C12 C13 C14 . . . . 1.1(5) ?
    C12 C13 C14 C15 . . . . -0.9(6) ?
    C13 C14 C15 C16 . . . . 0.3(6) ?
    C12 C11 C16 C15 . . . . 0.1(5) ?
    N2 C11 C16 C15 . . . . 179.4(3) ?
    C12 C11 C16 C17 . . . . -179.5(3) ?
    N2 C11 C16 C17 . . . . -0.2(5) ?
    C14 C15 C16 C11 . . . . 0.1(5) ?
    C14 C15 C16 C17 . . . . 179.7(4) ?
data_global
_journal_date_recd_electronic     2010-07-10
_journal_date_accepted     2010-07-20
_journal_name_full     'Acta Crystallographica, Section E'
_journal_year     2010
_journal_volume     66
_journal_issue      8
_journal_page_first     m1022
_journal_page_last     m1022
_journal_paper_category     QM
_journal_coeditor_code     NK2047
_publ_contact_author_name     'Bao-Tsan Ko'
_publ_contact_author_address
; Department of Chemistry
  Chung-Yuan Christian University
  Chung-Li 32023
  Taiwan
;
_publ_contact_author_email     btko@cycu.edu.tw
_publ_contact_author_fax     '886 3 265 3399'
_publ_contact_author_phone     '886 3 265 3327'
_publ_section_title
;
Bis{1-[(<i>E</i>)-(2-methylphenyl)diazenyl]-2-naphtholato}palladium(II)
;
loop_
    _publ_author_name
    _publ_author_footnote
    _publ_author_address
    'Meng-Ling Lin' .
; Department of Chemistry
  Chung Yuan Christian University
  Chung-Li 320
  Taiwan
;
    'Chen-Yen Tsai' .
; Department of Chemistry
  Chung Yuan Christian University
  Chung-Li 320
  Taiwan
;
    'Chen-Yu Li' .
; Department of Chemistry
  Chung Yuan Christian University
  Chung-Li 320
  Taiwan
;
    'Bor-Hunn Huang' .
; R&D department
  Min Chung Technology
  Hsinchu City 300
  Taiwan
;
    'Bao-Tsan Ko' .
; Department of Chemistry
  Chung Yuan Christian University
  Chung-Li 320
  Taiwan
;
_publ_section_synopsis     .
