# Supplementary material for: Bis{1-[(E)-(2-methyl­phen­yl)diazen­yl]-2-naphtho­lato}palladium(II)
Source: Acta Crystallogr Sect E Struct Rep Online. 2010 Jul 24;66(Pt 8):m1022. doi: 10.1107/S1600536810028916 (PMC3007315; doi:10.1107/S1600536810028916)
Supplement: Supplementary file 2 [file e-66-m1022-Isup2.hkl]

# 
# h,k,l, Fc-squared, Fo-squared, sigma(Fo-squared) and status flag 
# 
data_I
_shelx_title ' PD_0m in C2/c' 
_shelx_refln_list_code          4 
_shelx_F_calc_maximum      421.88 
_exptl_crystal_F_000      1280.00 
_reflns_d_resolution_high  0.7492 
 
loop_ 
 _symmetry_equiv_pos_as_xyz 
 'x, y, z' 
 '-x, y, -z+1/2' 
 'x+1/2, y+1/2, z' 
 '-x+1/2, y+1/2, -z+1/2' 
 '-x, -y, -z' 
 'x, -y, z-1/2' 
 '-x+1/2, -y+1/2, -z' 
 'x+1/2, -y+1/2, z-1/2' 
 
_cell_length_a    22.9997 
_cell_length_b     4.8374 
_cell_length_c    24.7294 
_cell_angle_alpha  90.000 
_cell_angle_beta   94.151 
_cell_angle_gamma  90.000 
 
_shelx_F_squared_multiplier     1.000 
 
loop_ 
 _refln_index_h 
 _refln_index_k 
 _refln_index_l 
 _refln_F_squared_calc 
 _refln_F_squared_meas 
 _refln_F_squared_sigma 
 _refln_observed_status 
   2   0   0    94098.59    92876.80   2110.78 o 
   4   0   0     4058.40     4345.31     53.57 o 
   6   0   0    45841.52    46181.53    417.23 o 
   8   0   0     5758.08     5711.23     78.48 o 
  10   0   0    52636.43    56240.56    734.47 o 
  12   0   0    39147.83    39736.85    542.03 o 
  14   0   0     1757.81     1298.70     51.31 o 
  16   0   0     5223.45     4687.69    121.60 o 
  18   0   0     6379.47     6334.09    159.46 o 
  20   0   0     3308.12     3332.56    100.23 o 
  22   0   0     1915.78     2047.97     81.56 o 
  24   0   0     1453.00     1573.00     78.29 o 
  26   0   0     2266.30     2482.75    101.45 o 
  28   0   0     1180.57     1277.47     99.01 o 
  30   0   0      704.10      841.73    113.49 o 
   1   1   0    14724.55    16238.20    218.41 o 
   3   1   0    46240.86    50349.87    620.77 o 
   5   1   0     7174.67     7318.06     65.52 o 
   7   1   0     9866.09     9879.24    113.33 o 
   9   1   0     6896.49     8221.30     82.50 o 
  11   1   0        4.23       -5.43      5.43 o 
  13   1   0      300.13      321.07     19.28 o 
  15   1   0       55.68       -8.79      8.79 o 
  17   1   0       94.05       10.54     13.84 o 
  19   1   0      112.69       57.80     19.86 o 
  21   1   0       56.17       21.71     15.93 o 
  23   1   0       48.02        2.30     14.38 o 
  25   1   0      111.00       27.24     17.43 o 
  27   1   0        0.10      -15.62     15.62 o 
  29   1   0       18.50       -9.23     19.31 o 
   0   2   0    16418.45    15209.75    389.65 o 
   2   2   0    24456.56    23802.59    818.08 o 
   4   2   0    32472.20    35366.90    533.92 o 
   6   2   0    40601.44    41517.34    457.48 o 
   8   2   0    24548.08    23824.15    207.11 o 
  10   2   0     3676.73     3622.63     55.50 o 
  12   2   0     2284.11     1856.84     45.32 o 
  14   2   0     4554.81     4335.27     89.35 o 
  16   2   0     4199.84     4243.65     75.81 o 
  18   2   0     2754.78     2887.51     92.36 o 
  20   2   0     1699.47     1707.99     67.14 o 
  22   2   0     2011.87     1989.41     91.83 o 
  24   2   0     1715.14     1637.21     74.69 o 
  26   2   0      779.96      837.90     70.71 o 
  28   2   0      347.19      188.93    104.98 o 
   1   3   0     1141.11     1215.69     66.84 o 
   3   3   0      817.02      867.83     57.47 o 
   5   3   0       16.88      -13.70     13.70 o 
   7   3   0      116.76      122.19     14.11 o 
   9   3   0      876.99      797.86     32.65 o 
  11   3   0      261.43       98.00     18.12 o 
  13   3   0      114.28       55.36     17.27 o 
  15   3   0      766.95      722.85     48.18 o 
  17   3   0      297.72      144.19     25.08 o 
  19   3   0        0.37      -18.24     18.24 o 
  21   3   0      104.91       37.52     25.58 o 
  23   3   0        1.52      -20.74     20.74 o 
  25   3   0       81.66       65.28     30.98 o 
  27   3   0       34.26       14.69     30.90 o 
   0   4   0     6830.48     6315.80    251.57 o 
   2   4   0     4108.19     3970.26    136.43 o 
   4   4   0     3245.10     3221.27    168.35 o 
   6   4   0     1507.93     1355.70     67.44 o 
   8   4   0      555.53      502.78     34.97 o 
  10   4   0     2895.02     2893.98     85.09 o 
  12   4   0     3039.90     3095.72     94.44 o 
  14   4   0     2330.29     2214.35     84.70 o 
  16   4   0     1310.29     1330.01     87.54 o 
  18   4   0       44.49       23.38     62.42 o 
  20   4   0      111.43       86.02     41.73 o 
  22   4   0      444.18      383.60     70.43 o 
  24   4   0      485.85      378.30    105.93 o 
   1   5   0        0.88        5.67     47.29 o 
   3   5   0       17.77       -3.78     43.51 o 
   5   5   0      158.75      145.65     62.42 o 
   7   5   0       58.29       49.18     52.96 o 
   9   5   0       50.32       45.40     45.40 o 
  11   5   0       84.56      134.30     62.42 o 
  13   5   0       36.93       60.53     56.75 o 
  15   5   0       16.80      -37.83     45.40 o 
  17   5   0      102.02      117.27     71.88 o 
  19   5   0        0.10        3.78     58.64 o 
   4   6   0      351.48      483.50     70.21 o 
   6   6   0      414.59      414.20     69.20 o 
   8   6   0      429.90      373.06     70.55 o 
  10   6   0      549.60      472.88    113.49 o 
 -29   1   1      722.98      638.63     52.66 o 
 -27   1   1      999.92     1057.31     54.80 o 
 -25   1   1     1335.56     1465.72     59.92 o 
 -23   1   1     2411.99     2509.87     65.30 o 
 -21   1   1     3385.45     3452.45     73.36 o 
 -19   1   1     2369.37     2350.92     68.52 o 
 -17   1   1     5372.09     5323.86     85.42 o 
 -15   1   1    10602.85    10852.60    122.47 o 
 -13   1   1     7612.59     7709.99     98.01 o 
 -11   1   1     7235.63     6501.64     68.03 o 
  -9   1   1     9963.55     9586.02     82.55 o 
  -7   1   1    10057.50     9280.88     68.86 o 
  -5   1   1    37239.69    38001.10    264.06 o 
  -3   1   1    57118.41    59115.67    559.15 o 
  -1   1   1    37859.89    38120.07    415.87 o 
   1   1   1    17389.66    16598.30    221.69 o 
   3   1   1    91647.55    94825.49   1154.98 o 
   5   1   1   177985.06   182509.61   2130.74 o 
   7   1   1    47233.82    47442.54    332.85 o 
   9   1   1    16152.29    16379.62    125.96 o 
  11   1   1    14259.21    14211.80    124.55 o 
  13   1   1    10074.61     9689.54    107.57 o 
  15   1   1    11535.10    11472.91    127.86 o 
  17   1   1     6555.69     6617.05    106.11 o 
  19   1   1     2540.04     2493.44     57.93 o 
  21   1   1     2117.34     2273.71     81.22 o 
  23   1   1     1495.95     1614.31     59.65 o 
  25   1   1     1607.19     1759.87     65.16 o 
  27   1   1     1087.55     1160.42     57.80 o 
  29   1   1      603.49      679.78     55.30 o 
 -28   2   1       12.03       -7.24     40.67 o 
 -26   2   1        4.51      -19.42     19.42 o 
 -24   2   1      116.87       91.44     25.72 o 
 -22   2   1       77.86       21.06     20.76 o 
 -20   2   1       20.82        6.25     16.38 o 
 -18   2   1       13.55      -13.45     13.45 o 
 -16   2   1        1.28      -14.60     14.60 o 
 -14   2   1       65.91       40.55     11.34 o 
 -12   2   1     1401.01     1210.52     36.71 o 
 -10   2   1     4258.62     4738.01     65.68 o 
  -8   2   1      489.62      386.46     12.69 o 
  -6   2   1     3970.84     4455.75     68.35 o 
  -4   2   1        0.78      -12.65     12.65 o 
  -2   2   1     1572.19     1759.05    122.00 o 
   0   2   1       47.33       12.03     16.68 o 
   2   2   1      623.83      644.05     42.12 o 
   4   2   1     1667.07     1850.65     46.13 o 
   6   2   1      474.79      341.80     26.56 o 
   8   2   1    15556.66    16647.94    150.21 o 
  10   2   1     2307.94     2269.75     40.45 o 
  12   2   1     2806.82     2740.23     57.13 o 
  14   2   1        9.67      -10.32     10.32 o 
  16   2   1       60.74       -7.41     15.41 o 
  18   2   1       26.29       -3.38     13.87 o 
  20   2   1       15.13       -9.20     17.68 o 
  22   2   1      304.98      316.53     45.69 o 
  24   2   1      152.87      112.60     26.21 o 
  26   2   1        9.66      -20.03     20.03 o 
  28   2   1        3.97      -21.79     26.70 o 
 -27   3   1      697.97      729.56    171.18 o 
 -25   3   1       94.21       42.35     32.72 o 
 -23   3   1      619.67      636.68     62.33 o 
 -21   3   1     2688.78     2918.44    112.03 o 
 -19   3   1     1852.17     1845.26     84.45 o 
 -17   3   1     2947.51     2993.21    100.56 o 
 -15   3   1      832.79      781.14     59.76 o 
 -13   3   1       35.36      -14.80     15.52 o 
 -11   3   1     5817.40     5984.22    118.06 o 
  -9   3   1    10901.60    11054.58    179.37 o 
  -7   3   1     4863.23     4608.21     79.14 o 
  -5   3   1     6982.58     6961.57     96.25 o 
  -3   3   1     3153.89     2793.05     98.73 o 
  -1   3   1     5252.11     5220.11    142.33 o 
   1   3   1    19570.38    19887.54    370.48 o 
   3   3   1    11608.85    12141.69    357.50 o 
   5   3   1     5334.43     5143.66     90.49 o 
   7   3   1     6717.19     6283.27     76.14 o 
   9   3   1     9349.36     9495.01    134.30 o 
  11   3   1     7725.13     7463.20    139.27 o 
  13   3   1     2772.77     2496.10    118.76 o 
  15   3   1     1672.65     1765.82    102.30 o 
  17   3   1     1318.47     1258.61     65.36 o 
  19   3   1     1778.76     1823.14     81.53 o 
  21   3   1     2112.09     2380.64    102.00 o 
  23   3   1      383.43      234.08     37.13 o 
  25   3   1      137.47       72.30     29.31 o 
  27   3   1      463.26      510.71    126.73 o 
 -24   4   1        4.22       47.29     68.09 o 
 -22   4   1       94.65      118.71     50.04 o 
 -20   4   1        4.62      -10.03     33.12 o 
 -18   4   1      328.99      258.44     52.48 o 
 -16   4   1      699.19      666.74     73.79 o 
 -14   4   1       20.09        5.10     20.99 o 
 -12   4   1      434.02      355.84     39.17 o 
 -10   4   1       65.50       15.39     28.15 o 
  -8   4   1      806.89      920.16     65.78 o 
  -6   4   1      398.56      380.99     28.66 o 
  -4   4   1      226.40      230.09     25.69 o 
  -2   4   1      138.02      187.28     53.91 o 
   0   4   1       23.93       24.51     30.68 o 
   2   4   1       75.19       51.07     49.18 o 
   4   4   1      436.22      506.93     79.44 o 
   6   4   1       78.58       32.93     12.70 o 
   8   4   1       23.53       -9.24     13.36 o 
  10   4   1      812.72      702.05    108.41 o 
  12   4   1       41.58      -14.97     29.91 o 
  14   4   1        0.79      -22.74     22.74 o 
  16   4   1       88.76       63.69     46.34 o 
  18   4   1      177.20      108.46     39.44 o 
  20   4   1      145.20       78.87     39.30 o 
  22   4   1       24.72      -31.86     37.68 o 
 -19   5   1      191.09      312.10    105.93 o 
 -17   5   1      385.01      357.50    109.71 o 
 -15   5   1      652.21      588.26    109.71 o 
 -13   5   1      882.28      868.85     81.27 o 
 -11   5   1      277.28      265.22     56.74 o 
  -9   5   1      184.04      178.54     48.09 o 
  -7   5   1     1623.39     1882.07    145.65 o 
  -5   5   1     2243.33     2423.04    160.78 o 
  -3   5   1      849.17      845.51    107.82 o 
  -1   5   1      894.45      863.18     59.80 o 
   1   5   1      990.28      981.53     73.50 o 
   3   5   1     1047.19      902.26    107.82 o 
   5   5   1     1700.45     1675.89    141.86 o 
   7   5   1     1179.57     1070.60    115.38 o 
   9   5   1      529.87      595.83     94.58 o 
  11   5   1      511.11      450.18     81.34 o 
  13   5   1      783.71      724.45    102.14 o 
  15   5   1      942.19      938.20    113.49 o 
  17   5   1      649.56      663.92    121.06 o 
  19   5   1      338.12      315.88    104.03 o 
 -10   6   1        0.40        5.67     60.53 o 
  -8   6   1       18.34        9.46     64.31 o 
  -6   6   1       10.90       17.05     42.74 o 
  -4   6   1        0.10      -13.87     39.86 o 
   2   6   1        0.16      -20.81     56.75 o 
   4   6   1        0.71       -7.01     38.51 o 
   6   6   1        6.20       -5.67     37.45 o 
   8   6   1       34.24       27.89     44.45 o 
  10   6   1        1.96       71.88     73.77 o 
 -30   0   2      438.35      558.00    100.25 o 
 -28   0   2     1674.61     1748.27    117.37 o 
 -26   0   2     4399.70     4890.62    144.03 o 
 -24   0   2     1033.18     1019.22     75.27 o 
 -22   0   2     1508.67     1443.95    138.38 o 
 -20   0   2     5126.84     5363.43    242.76 o 
 -18   0   2     4856.14     4856.22    118.94 o 
 -16   0   2     4217.77     3843.60     97.61 o 
 -14   0   2     7838.12     8005.43    149.89 o 
 -12   0   2    27328.90    27395.29    389.47 o 
 -10   0   2    23437.99    23730.96    301.71 o 
  -8   0   2     3314.52     3398.92     49.98 o 
  -6   0   2     3423.14     3227.40     44.13 o 
  -4   0   2      686.60      781.89     16.65 o 
  -2   0   2    19352.30    20429.96    206.50 o 
   0   0   2    64471.09    67219.45   2098.65 o 
   2   0   2    65945.34    69633.62    769.23 o 
   4   0   2    90820.35    92032.48   1051.61 o 
   6   0   2    14151.76    14196.54    175.47 o 
   8   0   2    22102.81    22401.58    275.63 o 
  10   0   2    46513.00    46048.44    660.68 o 
  12   0   2    28833.33    28945.82    499.55 o 
  14   0   2    24344.98    25142.30    370.86 o 
  16   0   2     8312.93     8568.58    203.02 o 
  18   0   2     1983.02     1950.83     71.47 o 
  20   0   2     3603.69     3515.04    103.85 o 
  22   0   2     2142.28     2177.48    114.21 o 
  24   0   2     1457.01     1659.43    126.31 o 
  26   0   2     1232.28     1499.82    132.82 o 
  28   0   2     1071.77     1128.51     94.53 o 
  30   0   2     1084.52     1161.40    128.62 o 
 -29   1   2       25.86        1.15     19.93 o 
 -27   1   2       20.34       20.46     16.97 o 
 -25   1   2      146.95       62.24     27.22 o 
 -23   1   2       93.51       39.61     16.35 o 
 -21   1   2        1.94       -9.39     12.53 o 
 -19   1   2       41.22      -11.44     11.44 o 
 -17   1   2      376.47      230.51     33.31 o 
 -15   1   2        4.74       -6.54      6.54 o 
 -13   1   2      447.58      447.36     20.65 o 
 -11   1   2     2407.02     2440.41     36.53 o 
  -9   1   2      233.07      292.35     11.70 o 
  -7   1   2     4701.25     4567.43     41.98 o 
  -5   1   2    34491.99    36403.78    254.58 o 
  -3   1   2    18802.66    19357.18    163.08 o 
  -1   1   2    12715.20    12888.89    122.83 o 
   1   1   2     4540.20     4416.93     55.21 o 
   3   1   2     1381.22     1399.06     20.13 o 
   5   1   2    23612.53    25507.08    192.82 o 
   7   1   2     5983.12     6877.40     69.10 o 
   9   1   2     8824.64    10397.60     84.32 o 
  11   1   2      335.01      258.45     20.18 o 
  13   1   2     1206.60     1144.85     30.44 o 
  15   1   2      445.79      329.15     22.02 o 
  17   1   2      165.08      165.73     16.74 o 
  19   1   2      113.75       34.32     14.45 o 
  21   1   2       28.79      -13.69     14.17 o 
  23   1   2      166.26       71.08     24.32 o 
  25   1   2       80.11       22.26     17.60 o 
  27   1   2       19.41       -8.24     16.41 o 
  29   1   2       12.69      -18.66     18.66 o 
 -28   2   2      562.78      398.13    213.74 o 
 -26   2   2     1118.43     1025.83     75.31 o 
 -24   2   2     2131.49     2157.51     84.51 o 
 -22   2   2     2080.38     2101.52     79.42 o 
 -20   2   2     2357.86     2247.91     82.45 o 
 -18   2   2     3550.16     3518.60     81.61 o 
 -16   2   2     4641.14     4769.98     85.41 o 
 -14   2   2     6080.63     5868.99     92.04 o 
 -12   2   2     6537.81     6056.80     91.78 o 
 -10   2   2     2573.57     2751.01     41.69 o 
  -8   2   2     1432.43     1146.85     19.92 o 
  -6   2   2    14018.72    13445.87    255.54 o 
  -4   2   2    32766.66    34432.62    340.65 o 
  -2   2   2    16353.53    15697.38    398.17 o 
   0   2   2     5185.28     4402.23    108.85 o 
   2   2   2     2437.50     2139.31    104.03 o 
   4   2   2    17281.16    17338.45    228.86 o 
   6   2   2    29625.91    31103.44    522.26 o 
   8   2   2    24278.95    25710.03    210.79 o 
  10   2   2    26922.11    28175.94    252.93 o 
  12   2   2     8139.02     7900.38    111.53 o 
  14   2   2     2754.45     2471.37     72.35 o 
  16   2   2     4506.62     4707.47    149.07 o 
  18   2   2     1364.80     1424.83     57.76 o 
  20   2   2     3198.20     3256.38    131.77 o 
  22   2   2     4970.03     4858.25    143.20 o 
  24   2   2      607.23      492.94     47.17 o 
  26   2   2      422.75      444.07     56.08 o 
  28   2   2      417.99      277.71     68.09 o 
 -27   3   2        0.01       23.69     39.72 o 
 -25   3   2        2.38       16.37     23.25 o 
 -23   3   2       54.76       60.36     25.59 o 
 -21   3   2       23.01        3.42     31.57 o 
 -19   3   2       54.80        2.77     20.91 o 
 -17   3   2        2.50      -16.26     16.26 o 
 -15   3   2       12.02        4.80     13.88 o 
 -13   3   2     2076.61     1954.49     67.80 o 
 -11   3   2      252.00      141.16     36.28 o 
  -9   3   2      275.30      227.77     31.16 o 
  -7   3   2       98.38       53.64     13.92 o 
  -5   3   2      274.75      312.40     18.45 o 
  -3   3   2     3238.35     3326.71    107.36 o 
  -1   3   2     1693.11     1794.15     89.85 o 
   1   3   2      512.97      610.90     79.44 o 
   3   3   2      453.32      427.48     64.31 o 
   5   3   2        0.90       -3.90      8.53 o 
   7   3   2      165.87      143.16     15.51 o 
   9   3   2       20.86      -14.53     14.53 o 
  11   3   2      492.40      395.16     34.29 o 
  13   3   2     3335.47     3190.18     88.98 o 
  15   3   2      355.15      193.63     32.83 o 
  17   3   2      360.38      190.63     28.35 o 
  19   3   2      127.05       66.62     27.10 o 
  21   3   2        6.60      -11.20     20.11 o 
  23   3   2       65.94       33.59     25.22 o 
  25   3   2       21.26       35.41     24.69 o 
 -24   4   2      409.58      395.33    113.49 o 
 -22   4   2      838.36      950.45     93.95 o 
 -20   4   2      641.81      590.79     76.20 o 
 -18   4   2      576.05      470.15     85.12 o 
 -16   4   2     1262.02     1493.57     84.09 o 
 -14   4   2     1215.26     1244.99    117.34 o 
 -12   4   2     2568.99     2519.09     75.65 o 
 -10   4   2     2187.24     2154.10    104.25 o 
  -8   4   2      671.94      644.70     52.68 o 
  -6   4   2      931.84      818.09     36.78 o 
  -4   4   2     1121.94     1084.17     54.06 o 
  -2   4   2     5344.88     5343.82    161.57 o 
   0   4   2     6967.02     7504.28    200.41 o 
   2   4   2     1963.19     2043.73     89.89 o 
   4   4   2     2778.95     2661.38     65.38 o 
   6   4   2     2285.25     2340.76     64.00 o 
   8   4   2     1402.48     1270.69     52.31 o 
  10   4   2     2171.85     2315.80     77.27 o 
  12   4   2     1631.81     1648.56     70.68 o 
  14   4   2     2096.29     2092.22    100.29 o 
  16   4   2     2238.86     1982.11    103.65 o 
  18   4   2     1138.40     1035.78     82.89 o 
  20   4   2      398.15      230.65     65.26 o 
  22   4   2      133.13      105.82     45.80 o 
 -19   5   2       17.26       28.37     66.20 o 
 -17   5   2       10.03      -52.96     52.96 o 
 -15   5   2       12.17        5.67     56.75 o 
 -13   5   2       18.11      -34.05     47.29 o 
 -11   5   2       72.90       63.70     40.44 o 
  -9   5   2       59.31       15.51     33.36 o 
  -7   5   2       35.55       59.53     35.43 o 
  -5   5   2       27.79       -8.76     34.99 o 
  -3   5   2       76.57       30.49     33.93 o 
  -1   5   2        0.07      -26.35     26.35 o 
   1   5   2       12.66        7.45     59.58 o 
   3   5   2        3.75       35.94     49.18 o 
   5   5   2      163.21      202.39     66.20 o 
   7   5   2        8.16       69.99     51.07 o 
   9   5   2        4.44       37.83     51.07 o 
  11   5   2        8.98       34.05     49.18 o 
  13   5   2       10.32       22.70     49.18 o 
  15   5   2        4.10       90.79     62.42 o 
  17   5   2       32.63       43.51     58.64 o 
  19   5   2       56.10       49.18     66.20 o 
 -10   6   2      209.20       79.44     79.44 o 
  -8   6   2      426.25      433.16    109.71 o 
  -6   6   2      413.89      453.97    105.93 o 
  -4   6   2      384.07      276.16     83.23 o 
   2   6   2      189.60      209.96     85.12 o 
   4   6   2      163.64      141.86     75.66 o 
   6   6   2      413.30      444.51    102.14 o 
   8   6   2      366.49      414.24    104.03 o 
  10   6   2      585.88      684.73    115.38 o 
 -29   1   3      633.71      704.20     60.61 o 
 -27   1   3     1287.25     1494.03     62.74 o 
 -25   1   3     1178.79     1227.69     55.54 o 
 -23   1   3     3163.09     3123.70     73.16 o 
 -21   1   3     4865.09     4872.34     92.31 o 
 -19   1   3     3046.15     3039.37     64.88 o 
 -17   1   3     6676.83     6720.49    100.02 o 
 -15   1   3     6469.51     6527.38     93.71 o 
 -13   1   3     5987.54     5642.09     73.65 o 
 -11   1   3    14664.09    14496.21    128.61 o 
  -9   1   3     9498.10     9941.41     86.44 o 
  -7   1   3    30584.56    30354.24    244.67 o 
  -5   1   3    19627.50    19737.94    145.57 o 
  -3   1   3    12034.03    13210.46     98.49 o 
  -1   1   3    20169.87    20250.48    162.25 o 
   1   1   3    50549.52    52088.93    501.79 o 
   3   1   3      449.24      347.57      8.83 o 
   5   1   3    19506.52    19475.24    150.42 o 
   7   1   3    19119.49    18703.77    150.65 o 
   9   1   3    11069.22    10601.06     97.13 o 
  11   1   3    26651.16    28787.87    246.92 o 
  13   1   3    12413.41    12626.93    133.47 o 
  15   1   3     6420.40     6122.06    103.08 o 
  17   1   3    10097.10    10194.22    187.09 o 
  19   1   3     5241.88     5371.13     90.81 o 
  21   1   3      961.66      973.78     43.20 o 
  23   1   3      706.73      728.17     43.42 o 
  25   1   3     1844.14     1798.82     66.26 o 
  27   1   3     1299.72     1346.97     80.75 o 
  29   1   3      494.61      437.44     51.02 o 
 -28   2   3        1.28       16.68     28.40 o 
 -26   2   3        4.54       -8.00     19.97 o 
 -24   2   3      110.84       76.62     24.11 o 
 -22   2   3       53.19       -3.85     19.65 o 
 -20   2   3       38.19       -4.91     16.12 o 
 -18   2   3      521.74      522.77     33.32 o 
 -16   2   3        0.88      -13.92     13.92 o 
 -14   2   3       14.21      -12.63     12.63 o 
 -12   2   3      745.49      643.32     23.34 o 
 -10   2   3      233.59      255.55     17.44 o 
  -8   2   3      570.23      657.56     15.51 o 
  -6   2   3      762.34      877.53     40.95 o 
  -4   2   3      444.79      449.87     31.37 o 
  -2   2   3     2735.28     2978.62     51.17 o 
   0   2   3     1899.16     1767.95     72.97 o 
   2   2   3       29.13       32.93      4.43 o 
   4   2   3      816.94      852.36     31.67 o 
   6   2   3       60.92       25.81     12.71 o 
   8   2   3      178.18      163.96     13.38 o 
  10   2   3      265.31      114.05     11.92 o 
  12   2   3      686.65      704.44     31.21 o 
  14   2   3       53.95       -7.47     11.48 o 
  16   2   3       59.26       21.73     15.72 o 
  18   2   3      799.10      767.89     45.30 o 
  20   2   3      257.99      132.79     26.21 o 
  22   2   3       22.39      -17.23     21.79 o 
  24   2   3        0.51       -4.39     18.64 o 
  26   2   3        2.89       -4.41     22.44 o 
  28   2   3       35.11       11.85     30.26 o 
 -27   3   3      346.37      170.07     41.75 o 
 -25   3   3      494.67      331.86     87.14 o 
 -23   3   3     1493.83     1549.23     87.12 o 
 -21   3   3     2325.21     2228.12     96.69 o 
 -19   3   3     2648.30     2685.30    106.40 o 
 -17   3   3     3469.23     3351.05    106.43 o 
 -15   3   3     2330.62     2281.29     81.12 o 
 -13   3   3     2272.58     2142.01     82.22 o 
 -11   3   3     5050.97     4980.17    111.07 o 
  -9   3   3     6003.16     6064.25     79.13 o 
  -7   3   3     5758.28     5498.43     89.86 o 
  -5   3   3     5006.04     4710.05     69.14 o 
  -3   3   3     2217.11     2365.67    189.15 o 
  -1   3   3     3146.79     2874.63     79.32 o 
   1   3   3     7140.27     6974.13    166.96 o 
   3   3   3     8561.39     8954.36    141.64 o 
   5   3   3     5763.72     5766.40     77.99 o 
   7   3   3     4614.92     4636.69     92.07 o 
   9   3   3     6167.10     6474.63    101.38 o 
  11   3   3     2300.38     2244.86     66.81 o 
  13   3   3     3268.22     3120.94     87.77 o 
  15   3   3     4811.63     5118.84    125.60 o 
  17   3   3     1687.43     1786.54    117.03 o 
  19   3   3     1508.70     1319.23     70.92 o 
  21   3   3     1251.93     1344.29    107.76 o 
  23   3   3      525.62      433.19     62.82 o 
  25   3   3      812.43      801.96     70.97 o 
 -24   4   3       34.57      -39.72     51.07 o 
 -22   4   3        0.88        5.42     39.30 o 
 -20   4   3       15.40       21.19     45.40 o 
 -18   4   3       46.22       29.73     35.43 o 
 -16   4   3      455.91      493.04     52.01 o 
 -14   4   3        5.69      -12.68     32.68 o 
 -12   4   3      180.61       89.07     53.91 o 
 -10   4   3      194.08      178.83     29.56 o 
  -8   4   3      230.72      133.16     25.10 o 
  -6   4   3        4.53        0.02     10.76 o 
  -4   4   3      268.50      298.31     21.62 o 
  -2   4   3      254.86      260.20     36.08 o 
   0   4   3       22.40        2.81     31.21 o 
   2   4   3       40.81       16.73     24.48 o 
   4   4   3       28.90       10.80     13.54 o 
   6   4   3       90.69      112.39     19.07 o 
   8   4   3        3.82       -0.85     15.57 o 
  10   4   3      289.84      174.73     30.59 o 
  12   4   3       70.40       21.43     35.97 o 
  14   4   3        9.44      -20.70     20.70 o 
  16   4   3       71.45       12.98     29.33 o 
  18   4   3      111.14       87.51     35.43 o 
  20   4   3       22.93      -12.74     32.59 o 
  22   4   3        0.98       17.02     51.07 o 
 -19   5   3      281.95      410.46    115.38 o 
 -17   5   3      495.75      446.40    111.60 o 
 -15   5   3      920.47      919.28    132.41 o 
 -13   5   3     1076.43     1163.29    143.76 o 
 -11   5   3      887.73      828.49    119.17 o 
  -9   5   3      457.04      484.82     63.83 o 
  -7   5   3      923.64     1021.08     80.22 o 
  -5   5   3     1276.52     1533.04     94.12 o 
  -3   5   3      604.49      748.60     58.39 o 
  -1   5   3      983.14      931.06     77.02 o 
   1   5   3     1230.57     1200.56     79.72 o 
   3   5   3     1763.47     1980.43    157.00 o 
   5   5   3     2260.84     2197.95    164.56 o 
   7   5   3      372.10      406.68     88.90 o 
   9   5   3      140.80       68.09     54.85 o 
  11   5   3      877.59     1017.64    117.27 o 
  13   5   3      846.51      960.89    115.38 o 
  15   5   3      863.85      924.96    122.95 o 
  17   5   3      520.78      402.89     96.47 o 
 -10   6   3        7.40      -18.92     64.31 o 
  -8   6   3        3.22       11.35     62.42 o 
  -6   6   3        3.15        9.46     60.53 o 
  -4   6   3        0.00       51.07     52.96 o 
   0   6   3       52.77       32.16     64.31 o 
   2   6   3       42.54       -5.67     60.53 o 
   4   6   3        4.78       35.94     60.53 o 
   6   6   3       47.10       54.85     62.42 o 
   8   6   3       11.79       56.75     64.31 o 
  10   6   3       50.70       30.26     62.42 o 
 -30   0   4      457.15      622.31    102.14 o 
 -28   0   4      494.28      516.01     57.23 o 
 -26   0   4      543.75      442.11     52.11 o 
 -24   0   4     2110.24     2372.88     93.04 o 
 -22   0   4     3801.93     3862.94    122.71 o 
 -20   0   4     3280.66     3366.92    101.35 o 
 -18   0   4     5266.72     4972.97    121.23 o 
 -16   0   4     5215.15     4758.08    112.61 o 
 -14   0   4    11009.83    11727.67    200.60 o 
 -12   0   4    18163.27    17447.30    266.68 o 
 -10   0   4     5570.40     5329.39     80.14 o 
  -8   0   4    14222.70    14069.20    162.01 o 
  -6   0   4    12197.01    11473.50    131.91 o 
  -4   0   4     8231.33     7976.85     78.87 o 
  -2   0   4   104093.66   105568.27    962.15 o 
   0   0   4     2705.09     2474.43     36.44 o 
   2   0   4     2086.90     2319.80     34.72 o 
   4   0   4    32939.81    33212.33    374.89 o 
   6   0   4     1992.62     2110.58     48.87 o 
   8   0   4     4680.20     4245.52     60.99 o 
  10   0   4    13766.42    12614.01    201.77 o 
  12   0   4     3800.08     3326.48     83.66 o 
  14   0   4    10961.42    10554.48    189.19 o 
  16   0   4    14233.03    15022.21    338.90 o 
  18   0   4     5332.85     5610.51    161.85 o 
  20   0   4     2427.55     2179.96    124.84 o 
  22   0   4     2244.49     2159.95     85.85 o 
  24   0   4     1599.10     1694.51    130.56 o 
  26   0   4      327.34      277.56     72.56 o 
  28   0   4      351.85      236.16     65.26 o 
  30   0   4      920.97      991.16    122.95 o 
 -29   1   4       10.85      -17.18     17.18 o 
 -27   1   4        2.22      -14.21     15.67 o 
 -25   1   4       15.84       -4.89     14.77 o 
 -23   1   4      109.11       55.91     22.68 o 
 -21   1   4       13.32      -11.87     11.87 o 
 -19   1   4      535.96      532.89     31.48 o 
 -17   1   4       87.55       29.26     11.42 o 
 -15   1   4      100.47       35.85      9.17 o 
 -13   1   4       56.89       15.82      7.03 o 
 -11   1   4        9.19       -5.51      5.51 o 
  -9   1   4      402.96      474.55     15.22 o 
  -7   1   4     6268.45     6747.88     58.59 o 
  -5   1   4      536.49      507.73     12.35 o 
  -3   1   4     5123.12     5193.81     44.80 o 
  -1   1   4      780.31      948.49     15.99 o 
   1   1   4     2020.05     2007.94     25.51 o 
   3   1   4     6575.37     6847.87     55.80 o 
   5   1   4      105.83       90.48      6.14 o 
   7   1   4      115.49       62.42      6.46 o 
   9   1   4     2128.00     2078.04     31.02 o 
  11   1   4      393.56      169.11     22.70 o 
  13   1   4      210.86      296.47     19.44 o 
  15   1   4       44.50       -7.86      7.86 o 
  17   1   4        3.28      -10.66     10.66 o 
  19   1   4     1016.90     1080.27     41.03 o 
  21   1   4      149.12       76.67     17.91 o 
  23   1   4       30.24        4.70     15.56 o 
  25   1   4       52.99       20.41     17.93 o 
  27   1   4       24.64      -13.48     13.48 o 
  29   1   4       11.27        8.06     19.42 o 
 -28   2   4      505.99      532.25     75.36 o 
 -26   2   4      934.10      977.42     62.37 o 
 -24   2   4     1086.16     1090.14     62.05 o 
 -22   2   4     2390.17     2411.04     84.39 o 
 -20   2   4     1621.41     1499.04     63.01 o 
 -18   2   4     3132.18     3053.39     70.89 o 
 -16   2   4    13588.75    13625.27    181.35 o 
 -14   2   4     5773.40     5433.62     90.09 o 
 -12   2   4     3226.32     2984.86     49.22 o 
 -10   2   4    10472.91    10726.96    113.27 o 
  -8   2   4     3056.35     2695.10     42.21 o 
  -6   2   4    19589.95    20161.78    312.10 o 
  -4   2   4    39049.11    40072.97    403.66 o 
  -2   2   4     2432.13     2355.31     36.51 o 
   0   2   4     4878.65     4156.39     65.90 o 
   2   2   4     2882.63     2656.49     40.29 o 
   4   2   4     3945.27     3968.75    104.84 o 
   6   2   4    11654.15    11022.07    138.48 o 
   8   2   4     7315.01     7021.61     78.08 o 
  10   2   4     9085.56     9456.11    122.01 o 
  12   2   4     5211.08     5145.92     96.05 o 
  14   2   4     3556.00     3601.24     81.98 o 
  16   2   4     3614.20     3562.98     87.88 o 
  18   2   4     1272.24     1364.00     57.55 o 
  20   2   4     3123.80     3282.43     94.62 o 
  22   2   4     2916.58     3025.40     95.87 o 
  24   2   4      727.63      808.35    105.06 o 
  26   2   4      664.58      744.84     68.64 o 
  28   2   4      244.77      127.66     54.85 o 
 -27   3   4       27.11        8.28     30.28 o 
 -25   3   4        7.77       -9.92     23.02 o 
 -23   3   4       29.41       32.49     23.92 o 
 -21   3   4        0.64      -19.44     19.44 o 
 -19   3   4       95.34       52.75     23.14 o 
 -17   3   4        1.10      -15.27     15.27 o 
 -15   3   4      255.80      154.70     39.33 o 
 -13   3   4     1399.58     1366.77     62.18 o 
 -11   3   4        0.84      -14.22     14.22 o 
  -9   3   4       38.05       -8.64      8.64 o 
  -7   3   4       65.65       60.56     14.24 o 
  -5   3   4       90.28       98.36     12.82 o 
  -3   3   4      999.61     1129.50     29.79 o 
  -1   3   4      335.64      388.25     34.66 o 
   1   3   4      561.80      536.62     67.15 o 
   3   3   4      401.41      506.92     18.87 o 
   5   3   4      215.42      295.05     18.56 o 
   7   3   4       93.18       44.73     13.80 o 
   9   3   4      507.05      426.38     24.45 o 
  11   3   4      111.62       83.16     20.49 o 
  13   3   4       59.88       -2.50     20.21 o 
  15   3   4      333.13      174.10     25.35 o 
  17   3   4      372.64      190.14     34.10 o 
  19   3   4       17.51       -8.29     17.48 o 
  21   3   4       51.16       41.99     24.02 o 
  23   3   4       75.64       23.26     23.60 o 
  25   3   4        3.16       11.91     25.09 o 
 -24   4   4      268.96      211.85     92.68 o 
 -22   4   4      556.42      468.12    112.55 o 
 -20   4   4      837.34      947.63     88.88 o 
 -18   4   4     1593.12     1652.17    139.03 o 
 -16   4   4     2148.24     2058.80    129.57 o 
 -14   4   4     2035.99     2193.56     86.75 o 
 -12   4   4     2822.96     2858.26     94.46 o 
 -10   4   4     3010.26     3339.66    164.70 o 
  -8   4   4     2958.83     3044.64     88.41 o 
  -6   4   4     2361.04     2273.90     71.15 o 
  -4   4   4     1974.14     1908.44     76.99 o 
  -2   4   4     3162.38     3309.46     99.35 o 
   0   4   4     3067.50     3160.20    118.76 o 
   2   4   4     2784.03     2815.40     67.45 o 
   4   4   4     2436.67     2483.65     66.65 o 
   6   4   4     1868.58     1745.13     55.95 o 
   8   4   4     3174.53     3270.04     90.02 o 
  10   4   4     2261.97     2438.37     80.93 o 
  12   4   4      850.06      974.50     56.83 o 
  14   4   4      943.49     1005.83     72.89 o 
  16   4   4      810.76      794.12     73.42 o 
  18   4   4     1113.93     1101.51     91.74 o 
  20   4   4     1238.59     1157.29     95.46 o 
  22   4   4      340.66      265.68     55.21 o 
 -19   5   4        5.20       -5.67     54.85 o 
 -17   5   4       10.38       18.92     54.85 o 
 -15   5   4       41.36       77.55     66.20 o 
 -13   5   4       24.04       32.16     58.64 o 
 -11   5   4        3.92       34.05     56.75 o 
  -9   5   4        5.62      -13.24     30.68 o 
  -7   5   4      131.40       76.77     38.51 o 
  -5   5   4       27.21       -5.71     32.02 o 
  -3   5   4       17.39       -1.17     40.67 o 
  -1   5   4       16.91      -31.77     31.77 o 
   1   5   4       11.42       -4.67     29.89 o 
   3   5   4       24.49       24.59     52.96 o 
   5   5   4       20.75       11.35     54.85 o 
   7   5   4       83.15      104.03     58.64 o 
   9   5   4       83.18       62.42     54.85 o 
  11   5   4        0.11       54.85     49.18 o 
  13   5   4       38.66       77.55     58.64 o 
  15   5   4        5.43       96.47     60.53 o 
  17   5   4        0.01       73.77     62.42 o 
 -10   6   4      296.60      353.72    104.03 o 
  -8   6   4      403.30      525.84    107.82 o 
  -6   6   4      546.52      401.00    100.25 o 
   0   6   4      700.61      953.33    134.30 o 
   2   6   4      196.08      366.96    102.14 o 
   4   6   4      294.94      431.27    104.03 o 
   6   6   4      489.46      438.83    107.82 o 
   8   6   4      449.70      735.80    117.27 o 
  10   6   4      627.04      713.10    117.27 o 
 -29   1   5        7.86      -22.22     22.22 o 
 -27   1   5      834.31      968.46     56.18 o 
 -25   1   5     1443.34     1556.53     61.22 o 
 -23   1   5      478.90      455.79     36.27 o 
 -21   1   5     1738.51     1738.49     52.54 o 
 -19   1   5     4889.28     4923.96    107.71 o 
 -17   1   5     4814.58     4861.35     82.18 o 
 -15   1   5     5026.84     5124.61     80.88 o 
 -13   1   5    11102.48    10446.47    124.81 o 
 -11   1   5    13532.45    13328.28    121.11 o 
  -9   1   5    11051.93    11222.97     96.99 o 
  -7   1   5    16805.41    15969.41    173.29 o 
  -5   1   5     3146.52     2833.23     28.12 o 
  -3   1   5     7263.02     7358.53     69.21 o 
  -1   1   5    61077.73    61009.72    401.33 o 
   1   1   5    13045.16    12562.04    100.06 o 
   3   1   5     9605.30    10198.90     85.02 o 
   5   1   5    19424.58    19287.06    144.58 o 
   7   1   5     1226.00     1014.05     17.98 o 
   9   1   5     4293.59     3741.79     44.87 o 
  11   1   5     5730.53     5708.27     74.06 o 
  13   1   5     3992.63     3647.19     54.48 o 
  15   1   5     7734.93     7634.86    106.67 o 
  17   1   5     3129.80     3085.59     62.53 o 
  19   1   5     1424.24     1426.82     44.88 o 
  21   1   5     3354.56     3626.99     76.57 o 
  23   1   5     1630.95     1636.48     58.00 o 
  25   1   5      598.71      583.68     37.51 o 
  27   1   5      832.40      772.79     50.80 o 
  29   1   5      495.29      485.84     70.51 o 
 -28   2   5       31.73        8.22     28.64 o 
 -26   2   5       13.44       14.58     19.07 o 
 -24   2   5       12.64      -16.67     16.67 o 
 -22   2   5      116.19       62.96     32.92 o 
 -20   2   5       28.04      -14.31     14.31 o 
 -18   2   5      297.64      240.29     24.39 o 
 -16   2   5       38.54       25.13     15.52 o 
 -14   2   5      785.00      797.58     34.36 o 
 -12   2   5      908.26      775.87     26.05 o 
 -10   2   5       71.35       44.72      9.11 o 
  -8   2   5       13.80       -5.08      5.08 o 
  -6   2   5      309.41      345.77     14.63 o 
  -4   2   5       52.09       33.93     20.25 o 
  -2   2   5       65.55      150.23     11.42 o 
   0   2   5      539.39      483.74     18.11 o 
   2   2   5      146.08      124.58     11.54 o 
   4   2   5       55.92       29.74      8.43 o 
   6   2   5     5624.78     6409.11     79.24 o 
   8   2   5        6.07       -5.61      5.61 o 
  10   2   5     1605.81     1881.64     51.30 o 
  12   2   5      331.82      335.03     23.21 o 
  14   2   5       95.11       22.20     12.62 o 
  16   2   5       46.10       16.76     14.09 o 
  18   2   5       36.18       11.40     15.32 o 
  20   2   5       19.52       -5.24     17.04 o 
  22   2   5       85.32       25.64     20.38 o 
  24   2   5      198.09      135.15     29.51 o 
  26   2   5        3.51        6.38     23.70 o 
  28   2   5        8.91       -9.46     28.76 o 
 -27   3   5      126.98       52.96     71.88 o 
 -25   3   5      214.87      173.78     39.74 o 
 -23   3   5     1310.86     1492.00     84.15 o 
 -21   3   5     1591.11     1685.78     85.10 o 
 -19   3   5     2157.21     2178.89     90.33 o 
 -17   3   5     2563.79     2596.54     92.96 o 
 -15   3   5      615.23      602.71     55.00 o 
 -13   3   5     4335.24     4458.68    112.33 o 
 -11   3   5    13208.31    13277.92    191.35 o 
  -9   3   5     6748.64     6687.84     98.52 o 
  -7   3   5     5869.30     5849.13    114.94 o 
  -5   3   5     5923.36     5979.14     89.74 o 
  -3   3   5     3444.16     3626.77     60.94 o 
  -1   3   5    10878.79    11072.56    178.24 o 
   1   3   5     8424.75     8486.23    102.92 o 
   3   3   5     3115.15     2921.46     49.83 o 
   5   3   5     5269.83     5171.89     76.30 o 
   7   3   5     3929.97     3837.52     89.52 o 
   9   3   5     3270.55     3402.76     70.26 o 
  11   3   5     3276.16     3186.30     83.75 o 
  13   3   5     3056.94     2989.43    167.38 o 
  15   3   5     2879.63     3034.65     95.46 o 
  17   3   5     1105.20     1198.75     65.43 o 
  19   3   5      715.87      819.27     58.65 o 
  21   3   5      976.36      927.44     79.22 o 
  23   3   5      723.66      682.49     64.03 o 
  25   3   5      799.14      929.98     90.10 o 
 -22   4   5        9.21       26.55     39.30 o 
 -20   4   5        1.89      -23.46     30.90 o 
 -18   4   5      115.26       83.60     43.17 o 
 -16   4   5       93.33       33.84     35.45 o 
 -14   4   5        9.11        0.44     29.74 o 
 -12   4   5        8.20      -10.13     20.55 o 
 -10   4   5       31.53       17.68     20.77 o 
  -8   4   5      640.80      650.42     48.98 o 
  -6   4   5       58.90       37.74     26.51 o 
  -4   4   5        0.01      -17.39     18.84 o 
  -2   4   5      123.11      127.34     19.62 o 
   0   4   5        6.76      -13.77     18.60 o 
   2   4   5        0.35       -3.57     12.52 o 
   4   4   5       92.10       62.59     17.79 o 
   6   4   5       17.19       27.82     31.21 o 
   8   4   5        8.95       -8.83     29.32 o 
  10   4   5       50.37       24.61     19.40 o 
  12   4   5       54.83        7.57     22.74 o 
  14   4   5      109.19       43.83     28.37 o 
  16   4   5        0.90      -23.38     23.38 o 
  18   4   5       41.21       13.11     29.33 o 
  20   4   5       15.26       -6.62     30.76 o 
  22   4   5       10.35       24.59     37.45 o 
 -19   5   5      107.81       60.53     64.31 o 
 -17   5   5      381.08      444.51    111.60 o 
 -15   5   5     1414.14     1838.56    179.69 o 
 -13   5   5     1212.17     1193.55    141.86 o 
 -11   5   5     1125.93     1322.18    143.76 o 
  -9   5   5     1281.18     1189.77    132.41 o 
  -7   5   5     1349.99     1570.77     96.47 o 
  -5   5   5     1543.83     1592.66    139.97 o 
  -3   5   5     1621.70     1780.80    106.10 o 
  -1   5   5     1496.10     1412.48     91.82 o 
   1   5   5     1077.43     1117.01    161.73 o 
   3   5   5     1536.92     1571.86    141.86 o 
   5   5   5     1795.86     1810.19    151.32 o 
   7   5   5      631.19      728.24    104.03 o 
   9   5   5      630.09      643.12    100.25 o 
  11   5   5     1198.23     1482.95    139.97 o 
  13   5   5      803.60      839.84    115.38 o 
  15   5   5      638.98      675.27    109.71 o 
  17   5   5      536.64      582.59    111.60 o 
 -10   6   5       16.94       30.26     68.09 o 
  -8   6   5        0.89        5.67     58.64 o 
  -6   6   5        5.37       39.72     60.53 o 
  -2   6   5        3.82        3.78     56.75 o 
   0   6   5        6.54       18.92     64.31 o 
   2   6   5       30.59       34.05     66.20 o 
   4   6   5       23.29       96.47     71.88 o 
   6   6   5        0.96       35.94     64.31 o 
   8   6   5       24.27       43.51     68.09 o 
 -30   0   6      730.77      697.97    105.93 o 
 -28   0   6     1809.67     2061.37     98.85 o 
 -26   0   6        3.68      -22.18     22.86 o 
 -24   0   6      174.43       86.13     28.33 o 
 -22   0   6     1741.08     1801.81     78.43 o 
 -20   0   6     2407.72     2454.17     86.49 o 
 -18   0   6     3021.88     2739.21     87.05 o 
 -16   0   6     8328.54     7968.05    190.91 o 
 -14   0   6     3931.09     4305.40    102.37 o 
 -12   0   6     5796.33     5112.33    128.06 o 
 -10   0   6    18888.86    20532.27    281.96 o 
  -8   0   6    12927.41    12731.05    152.48 o 
  -6   0   6    17625.65    16879.25    169.92 o 
  -4   0   6    16393.05    16423.49    183.47 o 
  -2   0   6     3029.51     3021.64     42.05 o 
   0   0   6    16973.16    16746.09    236.78 o 
   2   0   6    20074.01    21441.15    207.79 o 
   4   0   6    25984.65    25639.90    406.52 o 
   6   0   6    16802.85    18166.73    273.65 o 
   8   0   6     1446.26     1002.16     31.88 o 
  10   0   6     7095.30     6577.23    153.19 o 
  12   0   6     9960.73    10186.34    180.28 o 
  14   0   6     1773.35     1462.63     58.98 o 
  16   0   6     3310.40     3323.17     96.88 o 
  18   0   6     4877.84     4809.04    124.97 o 
  20   0   6     1262.66     1127.61     62.63 o 
  22   0   6     1368.64     1501.58    121.06 o 
  24   0   6     1585.97     1746.23     81.56 o 
  26   0   6     1149.62     1263.97     92.70 o 
  28   0   6      483.82      483.67    139.03 o 
 -29   1   6       51.33       -5.84     17.59 o 
 -27   1   6      165.52       99.30     21.47 o 
 -25   1   6       73.25       29.64     16.88 o 
 -23   1   6       77.72       39.91     14.80 o 
 -21   1   6     1417.97     1339.79     57.89 o 
 -19   1   6       27.30       -8.49     10.61 o 
 -17   1   6      624.74      581.75     30.11 o 
 -15   1   6      670.54      676.08     26.45 o 
 -13   1   6       69.61       15.41      9.28 o 
 -11   1   6       65.50       25.03      7.29 o 
  -9   1   6        2.18       -2.98      4.40 o 
  -7   1   6     5862.94     6228.89     65.10 o 
  -5   1   6     1822.88     2023.73     27.64 o 
  -3   1   6      591.24      579.40     14.62 o 
  -1   1   6     1816.09     2122.23     31.55 o 
   1   1   6     2041.92     2464.99     31.54 o 
   3   1   6      640.66      601.06     11.70 o 
   5   1   6      608.06      551.13     15.26 o 
   7   1   6      286.70      295.86     11.92 o 
   9   1   6      136.13       74.46      6.84 o 
  11   1   6      331.67      141.51     16.61 o 
  13   1   6        6.70        5.36      9.03 o 
  15   1   6        0.04       -6.89      7.21 o 
  17   1   6      140.66       98.86     13.10 o 
  19   1   6      183.14      118.65     19.05 o 
  21   1   6      349.62      308.97     25.23 o 
  23   1   6       23.78        2.79     12.15 o 
  25   1   6      125.68       39.13     20.48 o 
  27   1   6       15.58      -12.22     16.57 o 
  29   1   6       34.94       10.66     23.61 o 
 -28   2   6      227.43      109.34     56.75 o 
 -26   2   6      497.94      507.12     49.20 o 
 -24   2   6      726.69      736.37     54.70 o 
 -22   2   6     1432.81     1387.62     70.17 o 
 -20   2   6      562.98      545.92     36.15 o 
 -18   2   6     1413.56     1395.47     49.73 o 
 -16   2   6     5169.11     5285.75     96.32 o 
 -14   2   6     3808.38     3604.81     72.31 o 
 -12   2   6     6960.23     6665.71     84.81 o 
 -10   2   6     6027.57     5924.91     79.90 o 
  -8   2   6     5607.12     5396.31     65.24 o 
  -6   2   6    29196.73    29975.53    216.19 o 
  -4   2   6    14295.38    13989.20    160.78 o 
  -2   2   6     4559.33     4396.54     65.13 o 
   0   2   6     9648.87     9017.55    110.91 o 
   2   2   6     4517.12     4570.81     75.28 o 
   4   2   6    12468.85    12901.55    148.18 o 
   6   2   6    11201.96    10554.91    102.26 o 
   8   2   6    10174.04     9866.80    174.63 o 
  10   2   6     7523.73     7536.48    105.40 o 
  12   2   6     1675.77     1508.47     43.57 o 
  14   2   6     2117.12     2064.86     62.31 o 
  16   2   6     1692.25     1671.85     63.61 o 
  18   2   6     3522.01     3359.14     90.98 o 
  20   2   6     4739.99     4889.77    173.91 o 
  22   2   6      246.28      210.11     31.67 o 
  24   2   6      310.78      348.33     40.31 o 
  26   2   6     1030.44      981.38     91.25 o 
  28   2   6      294.36      200.31     46.34 o 
 -25   3   6        1.58      -21.81     21.81 o 
 -23   3   6        3.47        1.89     20.51 o 
 -21   3   6        3.78      -15.29     19.36 o 
 -19   3   6       14.45      -14.92     17.54 o 
 -17   3   6       29.07       -6.45     16.48 o 
 -15   3   6       11.34      -12.47     12.47 o 
 -13   3   6      644.72      589.62     43.38 o 
 -11   3   6      539.82      637.45     46.14 o 
  -9   3   6     1598.82     1513.04     42.24 o 
  -7   3   6      231.98      207.09     19.81 o 
  -5   3   6      147.79      147.13     16.55 o 
  -3   3   6      504.99      613.84     32.50 o 
  -1   3   6       13.96       25.67     21.84 o 
   1   3   6      227.77      219.31     20.00 o 
   3   3   6       82.07       36.64      9.50 o 
   5   3   6      367.07      402.72     22.15 o 
   7   3   6        4.30       -0.77      6.46 o 
   9   3   6      247.62      193.13     27.99 o 
  11   3   6      149.41       72.19     16.26 o 
  13   3   6       50.74       22.61     16.52 o 
  15   3   6      195.65      101.91     21.61 o 
  17   3   6       83.88       32.48     17.97 o 
  19   3   6        0.86      -10.50     17.06 o 
  21   3   6       31.21        8.87     21.16 o 
  23   3   6        1.37      -19.35     19.35 o 
  25   3   6        0.01       -9.46     34.05 o 
 -22   4   6      289.46      567.46    128.62 o 
 -20   4   6      530.54      562.34     98.36 o 
 -18   4   6     1604.42     1724.19    177.80 o 
 -16   4   6     1471.75     1502.10    100.70 o 
 -14   4   6     1322.69     1439.57     91.25 o 
 -12   4   6     1719.65     1942.55     76.15 o 
 -10   4   6     1410.41     1504.43     71.49 o 
  -8   4   6     3273.27     3447.01     95.51 o 
  -6   4   6     6529.03     6661.56    144.97 o 
  -4   4   6     4599.64     4646.32    109.89 o 
  -2   4   6     3136.25     3341.22     86.75 o 
   0   4   6     3595.61     3606.17     87.65 o 
   2   4   6     3151.13     3230.86     82.74 o 
   4   4   6     3142.77     3097.86     92.63 o 
   6   4   6     3261.44     3293.97    110.33 o 
   8   4   6     2148.45     2234.80     95.89 o 
  10   4   6     1827.43     1830.90     71.78 o 
  12   4   6     1862.11     1631.92     86.26 o 
  14   4   6     1579.32     1631.47     92.95 o 
  16   4   6     1439.64     1718.83    101.65 o 
  18   4   6      839.37      784.05     80.91 o 
  20   4   6      549.02      450.17     91.74 o 
  22   4   6      527.50      516.48    149.43 o 
 -17   5   6        2.56      -30.26     45.40 o 
 -15   5   6        7.67       64.31     68.09 o 
 -13   5   6        7.17       92.68     69.99 o 
 -11   5   6       18.13       41.61     51.07 o 
  -9   5   6       57.08       83.23     60.53 o 
  -7   5   6        3.21      -15.13     45.40 o 
  -5   5   6        7.09       -6.62     34.70 o 
  -3   5   6      278.09      390.05     62.26 o 
  -1   5   6       30.57       15.43     36.71 o 
   1   5   6       15.18        9.14     30.90 o 
   3   5   6       23.82      102.14     58.64 o 
   5   5   6       62.77       39.72     49.18 o 
   7   5   6       16.18        7.57     49.18 o 
   9   5   6        5.28       30.26     52.96 o 
  11   5   6      168.87      268.60     83.23 o 
  13   5   6       50.51       75.66     58.64 o 
  15   5   6        1.80      -13.24     60.53 o 
  17   5   6       27.26      100.25     66.20 o 
 -10   6   6      453.99      558.00    115.38 o 
  -8   6   6      555.19      673.38    115.38 o 
  -6   6   6      702.72      800.11    119.17 o 
  -2   6   6      532.46      565.57    121.06 o 
   0   6   6      539.44      450.18    111.60 o 
   2   6   6      463.46      459.64    107.82 o 
   4   6   6      730.36      968.46    136.19 o 
   6   6   6      525.18      503.15    117.27 o 
   8   6   6      432.87      401.00    105.93 o 
 -29   1   7      392.23      212.43     49.86 o 
 -27   1   7      449.83      522.57     77.81 o 
 -25   1   7      752.63      714.96     41.09 o 
 -23   1   7     1916.11     1951.81     87.94 o 
 -21   1   7      834.73      830.75     43.85 o 
 -19   1   7       90.84       46.02     12.81 o 
 -17   1   7     1275.24     1169.89     39.60 o 
 -15   1   7     3561.46     3688.80     67.45 o 
 -13   1   7    10073.23     9934.45    114.31 o 
 -11   1   7    12470.71    12082.15    154.61 o 
  -9   1   7     3391.39     3322.18     46.00 o 
  -7   1   7     5213.38     4763.46     67.57 o 
  -5   1   7    17364.57    17124.36    141.38 o 
  -3   1   7    17894.86    18156.70    131.91 o 
  -1   1   7    15209.65    15079.24    110.25 o 
   1   1   7     8630.06     8248.99     72.10 o 
   3   1   7    14468.61    14607.19    114.40 o 
   5   1   7     7088.73     6922.40     70.69 o 
   7   1   7     2453.90     2298.69     35.37 o 
   9   1   7    18450.42    17949.26    163.12 o 
  11   1   7     8714.47     8930.78    104.08 o 
  13   1   7     3156.27     2720.09     50.37 o 
  15   1   7     6200.92     6026.01     95.74 o 
  17   1   7     1572.58     1545.50     51.61 o 
  19   1   7      978.73      890.16     42.77 o 
  21   1   7     2931.93     2941.75     91.78 o 
  23   1   7     1778.58     1774.34     64.98 o 
  25   1   7      920.87      983.26     57.50 o 
  27   1   7      504.39      546.36     58.55 o 
  29   1   7      365.41      389.97     61.77 o 
 -28   2   7       39.34       34.82     32.61 o 
 -26   2   7        0.41       -4.03     21.67 o 
 -24   2   7        0.31      -17.27     17.27 o 
 -22   2   7       18.33      -12.82     17.28 o 
 -20   2   7      311.93      226.95     40.66 o 
 -18   2   7      209.03      158.15     32.23 o 
 -16   2   7     3304.37     3172.95     71.56 o 
 -14   2   7        5.93       -9.17      9.17 o 
 -12   2   7      282.68      208.13     23.61 o 
 -10   2   7     1183.46     1201.77     30.46 o 
  -8   2   7      330.22      301.66     15.70 o 
  -6   2   7      999.58      907.98     19.02 o 
  -4   2   7      421.27      404.11     18.93 o 
  -2   2   7      225.29      432.45     20.15 o 
   0   2   7      165.07       96.40     11.51 o 
   2   2   7        3.38       -2.93      2.93 o 
   4   2   7      505.96      447.67     14.14 o 
   6   2   7      318.18      369.79     13.96 o 
   8   2   7     1778.25     1995.49     38.42 o 
  10   2   7       31.23        5.25      8.43 o 
  12   2   7      367.61      369.37     28.25 o 
  14   2   7        8.34      -10.22     10.22 o 
  16   2   7       51.50        8.33     12.65 o 
  18   2   7       97.58       66.61     19.32 o 
  20   2   7       31.78        9.62     18.94 o 
  22   2   7        3.59      -15.55     15.55 o 
  24   2   7        0.53      -16.99     16.99 o 
  26   2   7       21.76       24.59     34.05 o 
 -25   3   7      331.30      230.27     43.36 o 
 -23   3   7      394.88      245.88     37.45 o 
 -21   3   7      939.92      969.67     66.73 o 
 -19   3   7     1049.65     1028.61     64.20 o 
 -17   3   7     1758.02     1879.44     79.76 o 
 -15   3   7     1690.52     1703.42     99.67 o 
 -13   3   7     1463.25     1393.49     51.21 o 
 -11   3   7     4291.69     4414.14    151.80 o 
  -9   3   7     4306.16     4375.42     83.55 o 
  -7   3   7     4752.65     4671.04     70.00 o 
  -5   3   7     8576.10     8591.48    118.87 o 
  -3   3   7     5694.21     5963.62    101.77 o 
  -1   3   7     6545.18     6551.38    105.98 o 
   1   3   7     8579.74     8682.62    129.54 o 
   3   3   7     6927.35     7345.71    115.22 o 
   5   3   7     6255.29     6369.76    149.53 o 
   7   3   7     5061.81     5060.21     77.89 o 
   9   3   7     3010.24     3091.00     92.70 o 
  11   3   7     3276.55     3087.66     85.44 o 
  13   3   7     4049.86     3978.01    106.12 o 
  15   3   7     3248.86     3433.68    109.36 o 
  17   3   7     1510.88     1510.60     73.01 o 
  19   3   7      969.97     1014.51     65.59 o 
  21   3   7     1103.18     1150.31     73.48 o 
  23   3   7      985.08     1152.96     78.30 o 
  25   3   7      835.10     1121.67    134.30 o 
 -22   4   7        1.03       -3.34     36.76 o 
 -20   4   7       51.63       37.83     36.33 o 
 -18   4   7        1.99        5.22     32.72 o 
 -16   4   7       41.02       -6.81     32.72 o 
 -14   4   7        4.06      -24.84     24.84 o 
 -12   4   7       18.48      -24.84     24.84 o 
 -10   4   7      351.07      383.54     39.36 o 
  -8   4   7      187.13      175.67     27.03 o 
  -6   4   7      365.96      394.49     35.35 o 
  -4   4   7      622.11      624.02     43.82 o 
  -2   4   7       41.69       12.50     18.90 o 
   0   4   7       47.36       39.20     17.63 o 
   2   4   7       15.86      -12.57     14.77 o 
   4   4   7        0.31        9.92     20.17 o 
   6   4   7        6.86       20.86     23.11 o 
   8   4   7       43.21       27.03     34.05 o 
  10   4   7        9.26        2.71     18.76 o 
  12   4   7      321.50      223.73     38.78 o 
  14   4   7       34.70       29.32     28.09 o 
  16   4   7        0.54       -0.70     54.85 o 
  18   4   7       37.68       37.83     33.44 o 
  20   4   7       16.31        3.34     34.09 o 
  22   4   7       52.02       37.00     37.68 o 
 -17   5   7      353.02      215.63     88.90 o 
 -15   5   7      672.03      749.04    126.73 o 
 -13   5   7      930.96      924.96    128.62 o 
 -11   5   7      930.31     1074.39    132.41 o 
  -9   5   7     1057.21     1195.44    134.30 o 
  -7   5   7      733.20      633.66    100.25 o 
  -5   5   7      274.99      300.17     58.61 o 
  -3   5   7     1934.00     2054.33    113.88 o 
  -1   5   7     4371.11     4480.10    161.85 o 
   1   5   7     1929.89     1812.08    162.67 o 
   3   5   7     1141.97     1167.07    128.62 o 
   5   5   7      623.88      544.76     90.79 o 
   7   5   7      410.01      391.55     92.68 o 
   9   5   7     2188.91     2126.07    170.24 o 
  11   5   7     1867.47     1691.02    151.32 o 
  13   5   7      459.46      556.11    115.38 o 
  15   5   7      436.59      518.28    104.03 o 
  17   5   7      435.27      295.08     92.68 o 
  -8   6   7       48.62       69.99     71.88 o 
  -6   6   7        9.14       88.90     68.09 o 
  -2   6   7       20.55       94.58     66.20 o 
   0   6   7       21.48      -39.72     58.64 o 
   2   6   7      187.07      281.84     90.79 o 
   4   6   7       72.69       90.79     69.99 o 
   6   6   7       41.12      105.93     75.66 o 
   8   6   7      110.75      157.00     77.55 o 
 -30   0   8      565.03      696.08    104.03 o 
 -28   0   8     1520.11     1704.23     92.74 o 
 -26   0   8     3211.94     3448.92    121.51 o 
 -24   0   8      647.87      622.23     68.68 o 
 -22   0   8       53.27       51.06     21.40 o 
 -20   0   8     1476.31     1355.40     66.20 o 
 -18   0   8     2895.60     2641.36    102.28 o 
 -16   0   8     5794.71     6002.78    136.39 o 
 -14   0   8     5677.51     5970.86    129.46 o 
 -12   0   8      213.88       44.92     12.36 o 
 -10   0   8     2114.74     1899.25     59.35 o 
  -8   0   8    24869.78    25407.99    267.58 o 
  -6   0   8    19171.11    19124.21    197.38 o 
  -4   0   8     4326.77     4322.44     59.02 o 
  -2   0   8    17277.43    17255.16    191.78 o 
   0   0   8    31127.84    30935.13    323.01 o 
   2   0   8      168.55      123.43     13.57 o 
   4   0   8     7715.10     6670.68    151.25 o 
   6   0   8    15873.30    17164.38    196.38 o 
   8   0   8     1868.95     1381.48     49.24 o 
  10   0   8     4722.12     4696.18    104.25 o 
  12   0   8     5110.09     5446.65    120.27 o 
  14   0   8     8321.65     7950.09    160.71 o 
  16   0   8    11993.40    11952.30    221.74 o 
  18   0   8     1479.57     1470.86     67.81 o 
  20   0   8      281.27      203.51     27.85 o 
  22   0   8     1522.06     1563.97     94.44 o 
  24   0   8     1217.75     1168.24    121.06 o 
  26   0   8     1710.84     1942.71    115.38 o 
  28   0   8     1116.22     1329.74    132.41 o 
 -29   1   8       51.91       21.29     20.30 o 
 -27   1   8       33.58        8.95     17.16 o 
 -25   1   8      115.72       52.58     16.10 o 
 -23   1   8      159.78      118.09     18.42 o 
 -21   1   8        2.12       -9.60     11.80 o 
 -19   1   8      804.33      823.34     36.60 o 
 -17   1   8     1429.53     1447.71     44.74 o 
 -15   1   8      104.71       70.61     12.32 o 
 -13   1   8      627.52      568.44     23.98 o 
 -11   1   8      313.37      263.64     18.82 o 
  -9   1   8      215.89      218.12     14.01 o 
  -7   1   8     2701.73     2985.04     38.16 o 
  -5   1   8     3739.83     4244.72     45.98 o 
  -3   1   8     1725.55     2037.60     28.14 o 
  -1   1   8      714.77      878.03     18.45 o 
   1   1   8        5.17       -2.50      2.50 o 
   3   1   8      306.95      314.62     11.61 o 
   5   1   8      368.63      430.38     15.05 o 
   7   1   8      516.59      598.12     18.79 o 
   9   1   8     1579.64     1652.92     35.13 o 
  11   1   8      511.82      457.15     21.67 o 
  13   1   8      325.26      367.51     21.44 o 
  15   1   8      115.72       60.21     11.81 o 
  17   1   8     1677.04     1644.19     49.80 o 
  19   1   8       34.76       -1.52     11.93 o 
  21   1   8      709.51      736.06     44.09 o 
  23   1   8       21.00        4.80     14.20 o 
  25   1   8       47.85       22.65     15.62 o 
  27   1   8        2.64        6.16     18.53 o 
 -28   2   8      276.34      194.08     42.81 o 
 -26   2   8      365.49      192.56     46.34 o 
 -24   2   8     1330.36     1513.42     73.26 o 
 -22   2   8     1859.88     1826.54     74.91 o 
 -20   2   8     1779.57     1831.96     61.70 o 
 -18   2   8     4335.65     4337.31     91.74 o 
 -16   2   8      222.90      168.81     19.34 o 
 -14   2   8        8.20        1.51      9.31 o 
 -12   2   8     6791.83     6423.76    102.60 o 
 -10   2   8     6063.53     5984.79     77.42 o 
  -8   2   8    18303.06    18631.80    190.03 o 
  -6   2   8    20419.32    19900.08    172.48 o 
  -4   2   8      309.70      462.50     13.29 o 
  -2   2   8     7470.08     7320.19     72.02 o 
   0   2   8    21986.63    22177.25    200.79 o 
   2   2   8     3434.48     3558.73     79.32 o 
   4   2   8    10012.28     9921.46    106.32 o 
   6   2   8    10071.21    10089.41     95.85 o 
   8   2   8     8637.47     8530.81    108.70 o 
  10   2   8     6318.03     6486.95     98.99 o 
  12   2   8     2319.43     2331.79     63.72 o 
  14   2   8     2728.23     2658.96     82.45 o 
  16   2   8     2597.25     2471.08     80.48 o 
  18   2   8     3775.72     3694.29     98.91 o 
  20   2   8     3527.10     3558.74    101.78 o 
  22   2   8      964.80     1005.62     60.11 o 
  24   2   8      590.09      558.52     51.46 o 
  26   2   8      501.29      510.71     98.36 o 
 -25   3   8       61.89       80.73     52.02 o 
 -23   3   8        4.86      -20.47     20.47 o 
 -21   3   8       37.73       12.77     20.02 o 
 -19   3   8        0.05       -0.59     18.08 o 
 -17   3   8       25.76        0.24     17.32 o 
 -15   3   8        2.09      -18.90     18.90 o 
 -13   3   8     1368.41     1339.07     49.37 o 
 -11   3   8     2575.48     2644.17     65.51 o 
  -9   3   8      472.64      459.04     31.94 o 
  -7   3   8       46.31       24.21      8.79 o 
  -5   3   8       83.63       30.71     15.42 o 
  -3   3   8        2.27        4.06     10.88 o 
  -1   3   8        6.11       -2.13     10.39 o 
   1   3   8      192.60      201.54     24.30 o 
   3   3   8       10.06       -4.88     11.31 o 
   5   3   8       27.00       15.86      7.53 o 
   7   3   8      238.30      204.74     28.64 o 
   9   3   8        3.83       11.85     11.44 o 
  11   3   8        2.59        0.31     15.68 o 
  13   3   8        2.33      -13.96     13.96 o 
  15   3   8       45.32        7.99     21.75 o 
  17   3   8      466.36      340.06     60.29 o 
  19   3   8       33.22        6.67     24.73 o 
  21   3   8        0.56      -15.12     20.19 o 
  23   3   8        2.37       11.01     22.46 o 
  25   3   8        1.45       -9.46     34.05 o 
 -22   4   8      450.76      460.03     69.07 o 
 -20   4   8      466.68      293.04     75.66 o 
 -18   4   8      662.83      573.51     72.19 o 
 -16   4   8     1636.46     1800.48    110.15 o 
 -14   4   8     1578.44     1702.40    102.21 o 
 -12   4   8     1781.39     1907.33    101.33 o 
 -10   4   8     1548.91     1620.77     89.39 o 
  -8   4   8      430.02      410.91     37.09 o 
  -6   4   8     2083.51     1886.86     73.80 o 
  -4   4   8     4515.11     4698.62    118.05 o 
  -2   4   8     3036.69     2925.23     86.75 o 
   0   4   8     3173.74     3191.40     88.59 o 
   2   4   8     2739.73     2882.77     82.35 o 
   4   4   8     3550.69     3578.50     93.33 o 
   6   4   8     4070.58     4030.52    131.80 o 
   8   4   8     1653.35     1646.30    172.13 o 
  10   4   8     1189.68     1282.78     79.95 o 
  12   4   8     1657.39     1657.94     89.58 o 
  14   4   8     2048.24     1946.50    104.99 o 
  16   4   8     1845.55     1779.18    106.33 o 
  18   4   8      734.80      744.92     77.83 o 
  20   4   8      431.24      350.03     60.53 o 
  22   4   8      515.53      507.99    100.25 o 
 -17   5   8       13.98       41.61     60.53 o 
 -15   5   8       61.09       73.77     64.31 o 
 -13   5   8        0.02      -28.37     54.85 o 
 -11   5   8        5.19       20.81     54.85 o 
  -9   5   8        0.17       47.29     54.85 o 
  -7   5   8       44.49       41.61     51.07 o 
  -5   5   8      159.25      127.03     58.64 o 
  -3   5   8        7.85        4.37     34.09 o 
  -1   5   8       32.65       58.15     39.87 o 
   1   5   8      110.01      143.76     77.55 o 
   3   5   8       25.63       30.26     56.75 o 
   5   5   8        0.04        5.67     47.29 o 
   7   5   8       30.12       58.64     54.85 o 
   9   5   8       22.40      104.03     62.42 o 
  11   5   8       51.77       85.12     66.20 o 
  13   5   8        1.25      -28.37     52.96 o 
  15   5   8       14.53        0.00     56.75 o 
  17   5   8       12.33      -26.48     52.96 o 
  -8   6   8      516.02      558.00    115.38 o 
  -6   6   8      503.27      552.33    107.82 o 
  -2   6   8      227.82      336.69    104.03 o 
   0   6   8       59.81       96.47     69.99 o 
   2   6   8      556.85      440.73    111.60 o 
   4   6   8     1319.60     1518.89    164.56 o 
   6   6   8      587.77      569.35    124.84 o 
 -29   1   9     1063.44     1201.44     67.07 o 
 -27   1   9     1540.10     1706.05     68.64 o 
 -25   1   9      670.02      662.77     40.77 o 
 -23   1   9     2587.02     2646.02     69.47 o 
 -21   1   9     3591.37     3769.54     80.49 o 
 -19   1   9     1237.21     1329.58     47.79 o 
 -17   1   9     4369.62     4190.47     78.86 o 
 -15   1   9     4474.17     4596.25     72.15 o 
 -13   1   9     2621.15     2268.91     50.29 o 
 -11   1   9     9303.70     8971.81    104.91 o 
  -9   1   9     5645.71     5693.35     65.39 o 
  -7   1   9     1628.40     1230.06     24.24 o 
  -5   1   9    15472.70    14452.61    119.47 o 
  -3   1   9    35046.92    36808.61    269.31 o 
  -1   1   9    23621.75    24160.31    182.30 o 
   1   1   9     7626.64     7253.25     69.75 o 
   3   1   9    12271.79    12184.32    113.28 o 
   5   1   9     6581.98     6414.79     70.46 o 
   7   1   9     2035.27     1911.94     35.92 o 
   9   1   9     8938.69     8641.78    117.07 o 
  11   1   9     6981.77     7204.86     91.56 o 
  13   1   9     3962.66     3702.67     62.36 o 
  15   1   9     2938.29     2970.07     64.45 o 
  17   1   9     1897.67     1850.69     57.66 o 
  19   1   9     3464.07     3299.07     75.41 o 
  21   1   9     2827.55     2815.63     79.07 o 
  23   1   9     1030.90     1067.43     53.05 o 
  25   1   9     1005.72     1006.08     54.43 o 
  27   1   9      655.16      581.09     61.88 o 
 -28   2   9        2.68       15.74     29.67 o 
 -26   2   9       12.37       22.81     24.03 o 
 -24   2   9        0.22       -9.79     18.92 o 
 -22   2   9      110.43       73.36     23.44 o 
 -20   2   9       56.77       48.73     18.05 o 
 -18   2   9      302.91      259.14     29.32 o 
 -16   2   9       55.02       23.67     12.55 o 
 -14   2   9     1049.82      955.52     38.57 o 
 -12   2   9     1467.84     1432.35     44.83 o 
 -10   2   9      122.87      130.29     17.76 o 
  -8   2   9       11.16       -7.12      7.12 o 
  -6   2   9     2680.81     2960.68     43.67 o 
  -4   2   9     5246.47     5625.87     68.31 o 
  -2   2   9     1917.18     1833.00     28.98 o 
   0   2   9        0.94       12.24      4.57 o 
   2   2   9     1317.10     1452.05     31.51 o 
   4   2   9        5.38       -2.14      5.21 o 
   6   2   9     1682.16     1762.19     35.07 o 
   8   2   9       73.29       96.39     11.96 o 
  10   2   9       15.39        8.92      9.03 o 
  12   2   9      497.64      462.21     31.45 o 
  14   2   9       60.33       60.69     14.99 o 
  16   2   9       20.93       -3.51     13.06 o 
  18   2   9       92.31       36.28     18.87 o 
  20   2   9        3.07      -18.02     18.02 o 
  22   2   9        1.95       -3.34     17.10 o 
  24   2   9       19.64      -19.22     19.63 o 
  26   2   9       41.87       -9.46     34.05 o 
 -25   3   9     1081.14     1058.33     77.73 o 
 -23   3   9      935.64      916.50     71.60 o 
 -21   3   9      397.79      474.52     81.53 o 
 -19   3   9      901.28      931.43     63.28 o 
 -17   3   9     2001.66     1992.84    117.51 o 
 -15   3   9     2677.74     2537.40     90.07 o 
 -13   3   9     4053.81     4035.44    110.16 o 
 -11   3   9     1809.35     1795.93     52.15 o 
  -9   3   9      559.99      613.06     31.07 o 
  -7   3   9     6627.46     6483.24    156.17 o 
  -5   3   9    10432.14    10258.30    128.52 o 
  -3   3   9     4593.54     4554.93     90.66 o 
  -1   3   9     4271.45     4034.00     82.50 o 
   1   3   9     2422.28     2292.43     59.39 o 
   3   3   9     3783.39     3919.02     66.37 o 
   5   3   9     8995.91     9157.96    201.37 o 
   7   3   9     5765.94     5658.35    105.32 o 
   9   3   9     2973.02     2917.63    191.04 o 
  11   3   9     2626.79     2614.20     82.05 o 
  13   3   9     2540.30     2612.55     87.15 o 
  15   3   9     1505.86     1664.11    116.26 o 
  17   3   9     1047.96     1077.31     65.28 o 
  19   3   9     1842.15     1705.93     97.14 o 
  21   3   9     1152.64     1140.07     75.24 o 
  23   3   9      763.17      832.80     70.47 o 
  25   3   9      951.36     1081.95    134.30 o 
 -22   4   9        4.85      -32.75     32.75 o 
 -20   4   9        0.28        0.00     51.07 o 
 -18   4   9        0.51      -29.33     29.33 o 
 -16   4   9        2.38      -17.07     30.07 o 
 -14   4   9       84.92        9.57     33.62 o 
 -12   4   9      105.30       91.84     34.29 o 
 -10   4   9        1.93      -10.94     23.44 o 
  -8   4   9      724.00      763.05     63.13 o 
  -6   4   9     1329.78     1376.08     65.55 o 
  -4   4   9       10.74      -11.37     18.63 o 
  -2   4   9       15.01       13.05     19.50 o 
   0   4   9        2.12      -12.71     17.06 o 
   2   4   9        1.12      -16.76     16.76 o 
   4   4   9      842.74      847.83     49.34 o 
   6   4   9       44.74       77.80     28.64 o 
   8   4   9     1066.50     1147.61     75.36 o 
  10   4   9        7.90       12.58     25.86 o 
  12   4   9      230.93      175.46     36.62 o 
  14   4   9       23.99       -2.84     28.09 o 
  16   4   9       22.71        0.88     30.07 o 
  18   4   9        5.36       19.86     30.76 o 
  20   4   9       12.88       -7.57     33.36 o 
 -17   5   9      752.68      558.00    113.49 o 
 -15   5   9      572.87      696.08    121.06 o 
 -13   5   9      567.81      378.30    100.25 o 
 -11   5   9     1040.07     1097.08    134.30 o 
  -9   5   9      890.07      809.57    115.38 o 
  -7   5   9      827.27      813.36    107.82 o 
  -5   5   9      475.40      563.95     74.33 o 
  -3   5   9      415.64      438.51     65.17 o 
  -1   5   9     1660.15     1571.86    151.32 o 
   1   5   9     2181.10     2052.30    170.24 o 
   3   5   9     1021.19      697.97    107.82 o 
   5   5   9      243.50      181.59     73.77 o 
   7   5   9      456.22      571.24    102.14 o 
   9   5   9     1825.63     2029.61    170.24 o 
  11   5   9     1381.24     1049.80    132.41 o 
  13   5   9      485.06      627.99    109.71 o 
  15   5   9      335.57      313.99     90.79 o 
  -8   6   9       18.87      105.93     68.09 o 
  -4   6   9       46.72       69.99     71.88 o 
  -2   6   9       18.94      -11.35     60.53 o 
   0   6   9       28.70        5.67     58.64 o 
   2   6   9       13.91      -18.92     62.42 o 
   4   6   9      145.65      291.29     90.79 o 
   6   6   9        0.06      -11.35     56.75 o 
 -28   0  10      932.75      973.45     73.95 o 
 -26   0  10     1560.25     1695.56     88.27 o 
 -24   0  10     2819.26     3083.00    111.17 o 
 -22   0  10     3880.69     4180.14    125.47 o 
 -20   0  10     1416.57     1479.75     70.41 o 
 -18   0  10     2709.16     2455.41     87.27 o 
 -16   0  10     8224.36     8257.07    171.12 o 
 -14   0  10    12942.13    13678.12    236.59 o 
 -12   0  10    23036.49    22452.24    343.32 o 
 -10   0  10     6348.62     5921.81    123.10 o 
  -8   0  10       19.44       10.77      8.46 o 
  -6   0  10    11683.90    11095.50    126.24 o 
  -4   0  10    25523.54    26209.55    257.78 o 
  -2   0  10    23365.35    24766.12    271.09 o 
   0   0  10    18988.58    18607.28    210.76 o 
   2   0  10    48013.78    51770.28    529.36 o 
   4   0  10    61263.11    63591.63    717.79 o 
   6   0  10     1071.28     1100.04     55.21 o 
   8   0  10     1659.24     1069.14     40.01 o 
  10   0  10     4812.58     4886.68     95.61 o 
  12   0  10     1727.62     1945.32     81.86 o 
  14   0  10    17326.77    16949.87    283.62 o 
  16   0  10     7566.04     8144.57    174.45 o 
  18   0  10       72.19       39.97     17.67 o 
  20   0  10     1342.39     1511.40     73.79 o 
  22   0  10     1707.12     1782.09     84.90 o 
  24   0  10     1068.16     1133.51     91.73 o 
  26   0  10     2142.39     2590.12    243.06 o 
  28   0  10      617.13      686.94    112.55 o 
 -29   1  10       58.05       68.00     27.14 o 
 -27   1  10       46.48       24.69     18.50 o 
 -25   1  10       42.53       14.92     15.05 o 
 -23   1  10        5.55       -2.55     14.08 o 
 -21   1  10      383.99      385.67     41.14 o 
 -19   1  10        8.56      -11.53     11.53 o 
 -17   1  10     3606.43     3641.65     91.36 o 
 -15   1  10      236.89      247.47     24.81 o 
 -13   1  10     1377.74     1330.85     35.96 o 
 -11   1  10      203.27      213.97     23.59 o 
  -9   1  10      580.54      688.84     26.69 o 
  -7   1  10     2989.31     3295.62     45.15 o 
  -5   1  10     7020.27     8916.04     82.85 o 
  -3   1  10      832.02      833.61     19.38 o 
  -1   1  10     2741.43     3117.08     42.19 o 
   1   1  10     1125.45     1338.70     26.18 o 
   3   1  10      131.42       56.11      8.01 o 
   5   1  10     3684.88     4386.77     58.79 o 
   7   1  10      690.10      718.56     24.95 o 
   9   1  10     3341.34     3684.49     61.43 o 
  11   1  10     1314.21     1371.21     35.59 o 
  13   1  10      403.19      444.90     24.41 o 
  15   1  10       40.92       21.72     10.83 o 
  17   1  10      778.84      796.83     37.54 o 
  19   1  10       47.66       19.21     12.93 o 
  21   1  10      211.00      144.57     26.94 o 
  23   1  10       63.10       31.36     15.71 o 
  25   1  10       47.83       20.32     16.91 o 
  27   1  10        9.99      -10.15     17.86 o 
 -28   2  10      389.72      270.52     94.58 o 
 -26   2  10      408.33      324.87     77.24 o 
 -24   2  10      748.59      744.71     71.80 o 
 -22   2  10     2387.14     2600.73     90.19 o 
 -20   2  10     5047.17     4848.58    104.85 o 
 -18   2  10     4992.92     4998.24    122.68 o 
 -16   2  10     1177.47     1197.11     46.08 o 
 -14   2  10      968.37      951.60     39.35 o 
 -12   2  10     4353.74     4117.28     80.24 o 
 -10   2  10     8141.79     8180.78    158.41 o 
  -8   2  10    13717.01    13940.59    175.52 o 
  -6   2  10    12109.86    12080.10    137.54 o 
  -4   2  10     7286.52     7054.73     83.31 o 
  -2   2  10     5709.01     5426.73     58.06 o 
   0   2  10     7185.29     6631.48     77.92 o 
   2   2  10    11989.85    12451.07    123.40 o 
   4   2  10    11597.57    11456.23    117.03 o 
   6   2  10     9988.95     9661.95    111.60 o 
   8   2  10     9330.87     9574.73    126.68 o 
  10   2  10     5124.23     5209.30     83.62 o 
  12   2  10     2154.55     2017.47     58.72 o 
  14   2  10     1058.90     1021.50     47.00 o 
  16   2  10     1557.81     1566.49     62.06 o 
  18   2  10     2754.35     2851.85     88.68 o 
  20   2  10     1863.62     2009.69     78.13 o 
  22   2  10     1333.21     1326.05     70.96 o 
  24   2  10      737.09      782.86     81.09 o 
  26   2  10      365.60      232.66     54.85 o 
 -25   3  10       45.47       42.54     30.62 o 
 -23   3  10       31.16       41.01     26.10 o 
 -21   3  10       61.73       22.26     21.95 o 
 -19   3  10       92.41       72.43     28.40 o 
 -17   3  10      154.03       92.33     25.50 o 
 -15   3  10       10.46      -10.24     15.62 o 
 -13   3  10      340.18      363.73     40.28 o 
 -11   3  10      408.02      425.11     38.78 o 
  -9   3  10     4564.67     4530.90     98.12 o 
  -7   3  10       83.97       39.56     15.56 o 
  -5   3  10        2.41        1.05     12.40 o 
  -3   3  10      319.38      289.40     21.97 o 
  -1   3  10      153.47      169.17     17.06 o 
   1   3  10     2794.43     2893.78     67.64 o 
   3   3  10     1160.32     1197.03     37.26 o 
   5   3  10       29.64       31.39     10.74 o 
   7   3  10        5.78        4.19     10.29 o 
   9   3  10       12.59       13.01     14.84 o 
  11   3  10       37.08        8.41     22.70 o 
  13   3  10      162.66       93.69     21.79 o 
  15   3  10      154.30       92.21     31.54 o 
  17   3  10      820.26      865.89     60.98 o 
  19   3  10       64.87       51.38     23.25 o 
  21   3  10        6.01       -8.91     20.20 o 
  23   3  10        7.19       -2.11     23.59 o 
 -22   4  10      446.54      354.29     67.68 o 
 -20   4  10      493.60      353.68     62.69 o 
 -18   4  10      330.45      233.27     52.48 o 
 -16   4  10      639.51      791.14    164.56 o 
 -14   4  10     1439.83     1509.89     99.10 o 
 -12   4  10     2699.32     2782.02    125.20 o 
 -10   4  10     2707.93     2691.88    117.60 o 
  -8   4  10     1682.57     1743.90     86.47 o 
  -6   4  10      837.96      778.37     52.51 o 
  -4   4  10      787.11      743.46     77.60 o 
  -2   4  10     4180.72     4238.86    113.97 o 
   0   4  10     4697.93     4833.51    120.22 o 
   2   4  10     1968.17     1974.80     72.68 o 
   4   4  10     2623.61     2700.33    119.75 o 
   6   4  10      805.99      837.52     64.52 o 
   8   4  10      547.55      615.26     62.48 o 
  10   4  10     2404.10     2378.87    112.30 o 
  12   4  10     1644.61     1579.80     91.74 o 
  14   4  10     1727.20     1732.57    102.31 o 
  16   4  10     1386.09     1243.76     91.61 o 
  18   4  10      277.90      254.91     50.35 o 
  20   4  10      216.46      120.11     44.14 o 
 -17   5  10        5.94        1.89     54.85 o 
 -15   5  10       28.49       62.42     66.20 o 
 -13   5  10        1.73       15.13     58.64 o 
 -11   5  10       10.78       18.92     54.85 o 
  -9   5  10       12.07        7.57     52.96 o 
  -7   5  10        7.71        7.05     47.29 o 
  -5   5  10       79.76       39.72     47.29 o 
  -3   5  10      443.51      450.00     74.72 o 
  -1   5  10      336.14      535.63     66.24 o 
   1   5  10       13.69       35.94     56.75 o 
   3   5  10       79.55      102.14     66.20 o 
   5   5  10       28.68       -3.78     52.96 o 
   7   5  10        7.24      -11.35     51.07 o 
   9   5  10      145.17      194.83     75.66 o 
  11   5  10        3.40       35.94     56.75 o 
  13   5  10       44.29       69.99     64.31 o 
  15   5  10        6.48      -20.81     56.75 o 
  -4   6  10      362.65      499.36    119.17 o 
  -2   6  10      221.77      185.37     87.01 o 
   0   6  10       92.94       49.18     69.99 o 
   2   6  10      225.11      296.97     98.36 o 
   4   6  10      547.73      563.67    124.84 o 
 -29   1  11      811.95      916.29     82.51 o 
 -27   1  11     1008.80     1118.63     57.88 o 
 -25   1  11     1037.03     1055.16     48.63 o 
 -23   1  11     1586.03     1660.77     56.58 o 
 -21   1  11     1558.20     1670.00     54.42 o 
 -19   1  11     4002.58     4170.31     83.57 o 
 -17   1  11     8357.45     8304.96    123.11 o 
 -15   1  11     6727.61     6926.91    105.41 o 
 -13   1  11     8327.90     8344.38    106.06 o 
 -11   1  11     7477.76     7229.87    105.81 o 
  -9   1  11    10074.84    10241.19    124.72 o 
  -7   1  11    28382.37    29278.38    276.23 o 
  -5   1  11     9686.10     8835.73     95.21 o 
  -3   1  11     4111.08     4014.97     48.18 o 
  -1   1  11    44646.84    46719.16    378.78 o 
   1   1  11    31434.65    33154.79    277.08 o 
   3   1  11     9537.28     9239.19     89.73 o 
   5   1  11    14382.19    14099.98    143.26 o 
   7   1  11    20950.52    22119.12    228.57 o 
   9   1  11    18335.42    18036.85    196.16 o 
  11   1  11     8217.42     8252.26    103.72 o 
  13   1  11     2169.62     2076.80     52.42 o 
  15   1  11     1139.58     1157.21     41.77 o 
  17   1  11     3019.00     3106.05     71.25 o 
  19   1  11     3448.51     3473.21     79.34 o 
  21   1  11      997.22     1090.79     47.83 o 
  23   1  11      439.09      513.45     43.04 o 
  25   1  11      711.38      735.24     49.73 o 
  27   1  11      620.59      713.34    135.24 o 
 -26   2  11       20.94       34.05     29.20 o 
 -24   2  11       21.63      -12.90     18.06 o 
 -22   2  11        0.98       -3.90     18.78 o 
 -20   2  11        8.10       14.57     17.60 o 
 -18   2  11       69.41       32.52     16.66 o 
 -16   2  11       87.06       48.02     14.83 o 
 -14   2  11        9.11       -2.96     10.97 o 
 -12   2  11      538.91      513.24     63.30 o 
 -10   2  11       99.16       57.12     21.98 o 
  -8   2  11     1074.95     1223.51     36.18 o 
  -6   2  11      435.16      408.57     23.23 o 
  -4   2  11     1656.17     1738.66     39.23 o 
  -2   2  11     2373.49     2559.17     39.70 o 
   0   2  11     2901.86     3391.98     47.48 o 
   2   2  11      147.25       86.88      9.28 o 
   4   2  11        2.60       -6.97      6.97 o 
   6   2  11     1687.89     1820.97     39.78 o 
   8   2  11     1203.34     1338.04     40.32 o 
  10   2  11      291.44      326.85     33.69 o 
  12   2  11      316.09      300.05     25.86 o 
  14   2  11      244.07      190.71     20.30 o 
  16   2  11      160.80      112.40     20.89 o 
  18   2  11       11.76      -15.25     15.25 o 
  20   2  11       42.44       49.41     21.23 o 
  22   2  11        2.24       -5.78     18.32 o 
  24   2  11        3.29      -11.11     21.81 o 
  26   2  11      136.70       64.31     41.61 o 
 -25   3  11      536.64      315.80    137.14 o 
 -23   3  11      909.30      932.25     72.65 o 
 -21   3  11      668.77      791.93     81.29 o 
 -19   3  11     1038.17     1060.70     68.20 o 
 -17   3  11     2556.30     2664.99    100.20 o 
 -15   3  11     2183.22     2121.45     83.64 o 
 -13   3  11     2810.37     2807.15    111.94 o 
 -11   3  11     1170.43     1211.21     59.76 o 
  -9   3  11      821.69     1020.39     46.54 o 
  -7   3  11    10104.59     9998.85    163.29 o 
  -5   3  11     9821.20     9674.42    155.61 o 
  -3   3  11     4056.48     4225.93     85.78 o 
  -1   3  11     5397.56     5258.33     97.02 o 
   1   3  11     1765.95     1661.14     84.09 o 
   3   3  11     3575.96     3613.31     76.64 o 
   5   3  11    11175.97    10741.34    180.13 o 
   7   3  11     4995.02     5131.49    110.96 o 
   9   3  11     2444.46     2385.99     92.09 o 
  11   3  11     2063.88     2109.78     91.56 o 
  13   3  11     1854.40     2032.75    100.91 o 
  15   3  11     2228.51     2345.35     90.57 o 
  17   3  11     1160.57     1104.21     69.00 o 
  19   3  11      591.85      607.79     57.43 o 
  21   3  11      521.74      497.84     84.80 o 
  23   3  11      689.33      779.29     87.42 o 
 -22   4  11        0.17      -19.75     54.85 o 
 -20   4  11        0.37       13.88     37.38 o 
 -18   4  11       10.96       -4.97     48.23 o 
 -16   4  11        0.63       -2.05     31.77 o 
 -14   4  11       55.42       79.06     37.44 o 
 -12   4  11      132.34      183.80     44.08 o 
 -10   4  11       13.10       14.12     25.49 o 
  -8   4  11      259.87      167.08     32.89 o 
  -6   4  11      127.33       89.38     28.21 o 
  -4   4  11        4.49      -16.04     17.94 o 
  -2   4  11        0.77       -4.85     19.24 o 
   0   4  11      271.64      338.13     40.18 o 
   2   4  11      892.20      936.81     54.67 o 
   4   4  11      683.08      693.10     46.96 o 
   6   4  11        0.00      -11.82     23.09 o 
   8   4  11       91.98       53.12     29.74 o 
  10   4  11       17.66       13.78     27.99 o 
  12   4  11       11.90      -14.63     25.31 o 
  14   4  11        0.02      -24.50     24.50 o 
  16   4  11        1.42       -2.99     28.73 o 
  18   4  11       25.23        5.28     32.02 o 
  20   4  11       17.39       22.70     36.11 o 
 -17   5  11      322.69      228.87     88.90 o 
 -15   5  11      395.31      433.16    111.60 o 
 -13   5  11      412.09      308.32     94.58 o 
 -11   5  11      891.88      802.01    121.06 o 
  -9   5  11      721.18      743.37    111.60 o 
  -7   5  11      256.44      292.73     59.97 o 
  -5   5  11     1011.95     1018.10     87.42 o 
  -3   5  11     1961.82     1927.83    113.04 o 
  -1   5  11     1007.00      987.84     83.20 o 
   1   5  11      897.23      752.83    111.60 o 
   3   5  11      810.69      879.56    121.06 o 
   5   5  11      296.09      421.81    100.25 o 
   7   5  11      790.55      705.54    113.49 o 
   9   5  11     1027.57      877.67    124.84 o 
  11   5  11      319.58      281.84     92.68 o 
  13   5  11      386.35      459.64    109.71 o 
  15   5  11      500.63      658.25    117.27 o 
  -4   6  11       33.31       62.42     71.88 o 
  -2   6  11       12.73      -52.96     52.96 o 
   0   6  11        3.36       11.35     62.42 o 
   2   6  11        0.03      -41.61     54.85 o 
   4   6  11        1.67      117.27     73.77 o 
 -28   0  12      969.91     1093.96     91.25 o 
 -26   0  12     1153.94     1290.40     79.72 o 
 -24   0  12     2970.41     3208.70    116.14 o 
 -22   0  12     4383.51     4472.04    132.75 o 
 -20   0  12      108.59       86.39     21.67 o 
 -18   0  12     1656.27     1489.02     70.06 o 
 -16   0  12    10899.80    11073.39    213.96 o 
 -14   0  12     9123.53     9741.65    190.28 o 
 -12   0  12    21809.79    21558.49    338.77 o 
 -10   0  12    18319.56    19043.01    300.69 o 
  -8   0  12     4104.04     3823.29     93.58 o 
  -6   0  12    15701.47    15729.54    209.92 o 
  -4   0  12    21296.83    21314.84    268.91 o 
  -2   0  12    21713.84    22957.93    337.99 o 
   0   0  12    10819.06    10298.57    176.30 o 
   2   0  12    29849.79    31607.15    541.01 o 
   4   0  12    70183.43    74482.55   1713.72 o 
   6   0  12    17550.29    19702.12    518.28 o 
   8   0  12     8552.13     7246.45    178.25 o 
  10   0  12     6745.06     6754.78    143.99 o 
  12   0  12     7991.17     8258.38    144.78 o 
  14   0  12    24526.37    24561.12    333.72 o 
  16   0  12     8451.80     9173.03    165.52 o 
  18   0  12      233.33      173.64     33.85 o 
  20   0  12      303.77      191.73     24.14 o 
  22   0  12      407.37      303.14     32.96 o 
  24   0  12     1312.33     1437.93     71.52 o 
  26   0  12     1206.38     1462.69     84.44 o 
 -27   1  12       26.64       19.80     19.15 o 
 -25   1  12        0.84       -1.80     14.08 o 
 -23   1  12      202.43      143.49     21.01 o 
 -21   1  12      389.64      397.91     31.30 o 
 -19   1  12      139.05       95.52     16.55 o 
 -17   1  12      610.03      668.72     35.32 o 
 -15   1  12       53.06        2.11     13.39 o 
 -13   1  12        2.69       -7.17      7.17 o 
 -11   1  12      586.24      627.47     25.74 o 
  -9   1  12      555.61      556.61     34.58 o 
  -7   1  12       25.21       -7.24      7.24 o 
  -5   1  12        0.08       -2.50      7.24 o 
  -3   1  12       80.99       93.27     16.94 o 
  -1   1  12      140.01      123.11     24.50 o 
   1   1  12     3897.05     4919.49     68.15 o 
   3   1  12      248.09      218.08     15.54 o 
   5   1  12      193.54      186.70     13.72 o 
   7   1  12       37.91        3.28      8.24 o 
   9   1  12      838.66      931.82     32.71 o 
  11   1  12     2224.76     2249.41     48.17 o 
  13   1  12     4192.60     4446.26     81.69 o 
  15   1  12      769.92      785.28     37.62 o 
  17   1  12      830.34      821.69     39.47 o 
  19   1  12       42.38       30.60     14.52 o 
  21   1  12       11.35       -7.06     12.56 o 
  23   1  12      535.99      522.38     41.13 o 
  25   1  12      138.25       61.65     19.50 o 
  27   1  12       21.00       -0.46     24.13 o 
 -26   2  12      319.16      212.60     70.93 o 
 -24   2  12      754.76      745.95     56.24 o 
 -22   2  12     1664.50     1670.69     74.79 o 
 -20   2  12     3439.81     3476.37     89.55 o 
 -18   2  12     2831.26     2821.02     76.77 o 
 -16   2  12     1792.60     1857.74     59.27 o 
 -14   2  12     3006.36     2938.27     71.50 o 
 -12   2  12     4289.01     4212.94     84.91 o 
 -10   2  12     8607.09     8829.05    136.06 o 
  -8   2  12     8916.92     8989.96    117.66 o 
  -6   2  12     3910.91     3597.94     62.85 o 
  -4   2  12    10528.17    10455.02    126.69 o 
  -2   2  12    16863.21    17964.88    174.07 o 
   0   2  12    10541.19     9826.57    109.58 o 
   2   2  12     7088.33     6971.95     89.77 o 
   4   2  12     6877.85     6759.94     98.66 o 
   6   2  12     9034.41     9054.02    112.24 o 
   8   2  12    14362.96    14360.70    201.83 o 
  10   2  12    14000.57    14630.31    210.46 o 
  12   2  12     6485.11     6543.65    112.44 o 
  14   2  12     1639.31     1602.82     54.27 o 
  16   2  12      793.86      787.26     48.31 o 
  18   2  12     1395.49     1524.43     66.90 o 
  20   2  12     2123.47     2440.41    103.56 o 
  22   2  12     1491.26     1626.90     76.33 o 
  24   2  12      610.72      593.92    106.87 o 
  26   2  12      222.72      136.19     51.07 o 
 -25   3  12        0.56       22.30     31.21 o 
 -23   3  12       49.55       28.02     27.28 o 
 -21   3  12       86.47       33.85     23.00 o 
 -19   3  12       22.37        6.04     20.47 o 
 -17   3  12      134.39       86.95     24.54 o 
 -15   3  12      100.48       59.63     20.68 o 
 -13   3  12        2.39      -14.51     14.51 o 
 -11   3  12      154.73      116.11     26.92 o 
  -9   3  12      100.80       75.61     23.19 o 
  -7   3  12       80.28       64.90     16.45 o 
  -5   3  12        4.93       -9.14     13.38 o 
  -3   3  12       14.59       18.88     10.41 o 
  -1   3  12       88.92       79.01     17.62 o 
   1   3  12      290.26      209.15     23.78 o 
   3   3  12      111.86       75.91     14.94 o 
   5   3  12     5860.00     6459.15    129.26 o 
   7   3  12      805.19      919.27     44.78 o 
   9   3  12      146.85       78.53     41.61 o 
  11   3  12       15.32       -5.81     16.30 o 
  13   3  12      177.65      120.98     27.18 o 
  15   3  12        1.35       18.38     19.19 o 
  17   3  12      134.45      104.36     27.26 o 
  19   3  12       48.83       32.48     22.83 o 
  21   3  12       25.14      -20.07     20.07 o 
  23   3  12        2.29       -7.57     35.94 o 
 -22   4  12      488.94      448.29    119.17 o 
 -20   4  12      155.40       58.76     41.40 o 
 -18   4  12      478.71      394.24     64.93 o 
 -16   4  12      699.15      795.60     78.88 o 
 -14   4  12      753.43      692.26     73.42 o 
 -12   4  12     2138.80     2125.04    113.88 o 
 -10   4  12     1191.39     1200.35    127.68 o 
  -8   4  12     1052.67     1050.70     64.14 o 
  -6   4  12     1447.93     1500.28     72.31 o 
  -4   4  12      358.93      347.65     41.76 o 
  -2   4  12     1961.49     1911.06     95.55 o 
   0   4  12     4837.59     5027.82    128.64 o 
   2   4  12     4554.26     4622.21    146.84 o 
   4   4  12     3164.73     3055.42     94.03 o 
   6   4  12      474.77      451.09     57.23 o 
   8   4  12      465.09      482.81     59.42 o 
  10   4  12     1342.04     1302.82     89.92 o 
  12   4  12     1629.10     1641.47     99.58 o 
  14   4  12     1935.54     2047.63    188.21 o 
  16   4  12      724.18      671.96     76.10 o 
  18   4  12      442.37      298.97     54.84 o 
  20   4  12      486.64      398.69     66.84 o 
 -15   5  12        0.05       77.55     64.31 o 
 -13   5  12        0.01       49.18     60.53 o 
 -11   5  12        2.96       37.83     54.85 o 
  -9   5  12      124.28      115.38     62.42 o 
  -7   5  12      192.04      125.22     49.82 o 
  -5   5  12        1.25        8.25     33.36 o 
  -3   5  12      216.13      165.74     52.21 o 
  -1   5  12      215.59      226.98     87.01 o 
   1   5  12        2.41      -45.40     45.40 o 
   3   5  12       29.62       -7.57     43.51 o 
   5   5  12        0.76        9.46     49.18 o 
   7   5  12       30.26       79.44     66.20 o 
   9   5  12       36.02      -20.81     52.96 o 
  11   5  12       62.60      164.56     75.66 o 
  13   5  12       18.51       71.88     66.20 o 
  15   5  12       10.72       35.94     64.31 o 
  -2   6  12      239.48      204.28     85.12 o 
   0   6  12      289.08      183.48     85.12 o 
 -27   1  13      992.95     1166.73     65.43 o 
 -25   1  13      862.21      865.91     45.84 o 
 -23   1  13     1033.13     1104.76     49.35 o 
 -21   1  13     2231.50     2372.97     71.76 o 
 -19   1  13     5308.61     5618.12    101.79 o 
 -17   1  13     4517.95     4446.24     85.69 o 
 -15   1  13     1851.74     1878.89     51.70 o 
 -13   1  13     5379.24     5339.16    104.25 o 
 -11   1  13    10293.37    10301.40    123.32 o 
  -9   1  13    11481.11    11915.46    125.24 o 
  -7   1  13    14276.80    14780.43    145.91 o 
  -5   1  13    10977.62    10772.93    105.27 o 
  -3   1  13    12540.51    12718.65    127.08 o 
  -1   1  13    12795.24    12534.94    142.94 o 
   1   1  13     9341.58     9980.38    119.95 o 
   3   1  13    18495.56    19145.62    203.57 o 
   5   1  13    12887.09    12788.41    147.67 o 
   7   1  13    10786.79    10866.73    132.59 o 
   9   1  13    17577.15    17736.70    214.93 o 
  11   1  13     8908.79     9325.46    129.04 o 
  13   1  13     8683.63     8537.41    124.83 o 
  15   1  13     9311.43     9318.06    155.08 o 
  17   1  13     2660.57     2710.27     68.69 o 
  19   1  13     2680.95     2929.79     74.38 o 
  21   1  13     2684.44     2982.98     78.38 o 
  23   1  13      422.36      430.50     38.39 o 
  25   1  13      270.76      317.30     66.76 o 
 -26   2  13        0.34        8.06     27.74 o 
 -24   2  13        1.45      -13.92     19.04 o 
 -22   2  13        0.16       -2.31     16.72 o 
 -20   2  13       20.88        0.79     16.48 o 
 -18   2  13       55.70       50.56     17.45 o 
 -16   2  13       45.23       55.05     15.97 o 
 -14   2  13       11.63      -10.82     10.82 o 
 -12   2  13      117.97       69.70     15.27 o 
 -10   2  13        9.06       -3.61     10.55 o 
  -8   2  13      571.29      664.18     33.58 o 
  -6   2  13      309.20      373.76     23.92 o 
  -4   2  13      218.52      225.85     18.67 o 
  -2   2  13        9.86       17.73      7.74 o 
   0   2  13       57.68       76.08     13.26 o 
   2   2  13       38.49       32.97      9.17 o 
   4   2  13      255.69      210.81     21.15 o 
   6   2  13       19.98       -9.19      9.19 o 
   8   2  13      975.67      976.25     43.59 o 
  10   2  13     1827.94     1930.78     62.84 o 
  12   2  13       12.18       13.62     13.10 o 
  14   2  13      325.08      325.97     36.00 o 
  16   2  13        5.73      -13.61     13.61 o 
  18   2  13       58.48       39.50     19.66 o 
  20   2  13        9.48        4.20     21.57 o 
  22   2  13       36.85       44.92     22.66 o 
  24   2  13       19.76        7.57     35.94 o 
 -25   3  13      522.95      630.11     82.12 o 
 -23   3  13      411.23      477.38     57.34 o 
 -21   3  13      755.67      776.48     64.85 o 
 -19   3  13     1297.63     1302.15     75.36 o 
 -17   3  13     1650.65     1526.30     79.40 o 
 -15   3  13     2413.88     2518.44     95.61 o 
 -13   3  13     2486.90     2560.27     92.47 o 
 -11   3  13      696.71      776.08     53.81 o 
  -9   3  13     1236.40     1180.73     51.72 o 
  -7   3  13     5065.62     4819.42    105.01 o 
  -5   3  13     4959.41     4984.27    123.16 o 
  -3   3  13     4573.66     4853.49    102.41 o 
  -1   3  13     2629.09     2569.35     68.48 o 
   1   3  13      368.75      254.30     43.44 o 
   3   3  13     4393.22     4482.91     95.07 o 
   5   3  13    11329.88    11875.59    204.48 o 
   7   3  13     5310.73     5378.51    116.56 o 
   9   3  13     2680.15     2847.43    170.24 o 
  11   3  13     1866.57     2084.37    142.81 o 
  13   3  13     1497.12     1599.66     73.48 o 
  15   3  13     2694.69     2766.86    103.12 o 
  17   3  13     2729.73     2732.78    112.91 o 
  19   3  13      852.42      875.61     67.81 o 
  21   3  13      341.71      262.22     37.73 o 
  23   3  13      548.38      539.08    113.49 o 
 -20   4  13        0.42       24.81     34.09 o 
 -18   4  13       20.05       11.73     35.82 o 
 -16   4  13       55.70       49.54     37.69 o 
 -14   4  13      105.46       95.01     39.99 o 
 -12   4  13      639.63      512.66     65.95 o 
 -10   4  13       23.48        5.72     27.20 o 
  -8   4  13      285.21      173.26     34.95 o 
  -6   4  13       29.22       18.39     22.47 o 
  -4   4  13      232.29      181.63     33.26 o 
  -2   4  13      795.94      813.95     55.06 o 
   0   4  13      179.06      210.51     33.92 o 
   2   4  13     1145.78     1197.95     63.80 o 
   4   4  13      315.35      266.05     45.14 o 
   6   4  13      294.44      244.91     71.88 o 
   8   4  13        6.39        3.18     31.21 o 
  10   4  13      156.37      101.24     39.48 o 
  12   4  13        4.13       39.89     30.07 o 
  14   4  13       15.21       -6.81     45.40 o 
  16   4  13        7.97       28.10     32.02 o 
  18   4  13       17.39        8.61     32.59 o 
 -15   5  13       72.75       18.92     62.42 o 
 -13   5  13      273.13      139.97     73.77 o 
 -11   5  13      941.87     1191.66    145.65 o 
  -9   5  13      718.07      815.25    119.17 o 
  -7   5  13      294.26      237.27     56.74 o 
  -5   5  13      112.67      137.83     49.00 o 
  -3   5  13      408.44      402.02     66.81 o 
  -1   5  13     1261.35     1161.40    138.08 o 
   1   5  13     1156.04     1076.28    134.30 o 
   3   5  13      799.25      781.20    119.17 o 
   5   5  13      557.09      523.95    113.49 o 
   7   5  13      566.57      525.84    102.14 o 
   9   5  13      781.08      701.76    119.17 o 
  11   5  13      459.95      470.99    109.71 o 
  13   5  13      254.31      344.26    102.14 o 
 -28   0  14      583.70      926.63     86.68 o 
 -26   0  14      732.93     1004.52     74.41 o 
 -24   0  14     3538.57     3745.78    128.54 o 
 -22   0  14     3104.52     3256.03    220.07 o 
 -20   0  14      361.57      265.48     59.14 o 
 -18   0  14     2772.96     2696.41    105.43 o 
 -16   0  14     6359.69     6139.48    316.83 o 
 -14   0  14    10342.51    10185.44    200.15 o 
 -12   0  14    13338.79    13468.02    239.66 o 
 -10   0  14     2447.97     2293.26    107.62 o 
  -8   0  14     4134.31     4142.66     83.79 o 
  -6   0  14    14942.23    14563.16    230.48 o 
  -4   0  14    13279.14    13129.65    186.22 o 
  -2   0  14    11247.84    11258.93    209.41 o 
   0   0  14    16919.92    16662.72    265.89 o 
   2   0  14    18819.93    19304.51    363.68 o 
   4   0  14     3874.87     3153.35    103.68 o 
   6   0  14     7928.65     8523.74    304.54 o 
   8   0  14    13719.86    13504.60    286.08 o 
  10   0  14     4371.59     4264.01    112.95 o 
  12   0  14    10025.01     9748.39    197.27 o 
  14   0  14     7783.73     7587.19    171.94 o 
  16   0  14     3763.74     3867.89    118.85 o 
  18   0  14    11520.47    11559.71    239.85 o 
  20   0  14     4105.86     4345.01    136.77 o 
  22   0  14      199.50      151.03     38.72 o 
  24   0  14      961.16      930.97     73.32 o 
  26   0  14      728.37      697.97    107.82 o 
 -27   1  14       20.50        1.07     18.16 o 
 -25   1  14       71.83       38.01     16.75 o 
 -23   1  14      170.83      110.98     18.94 o 
 -21   1  14      302.39      241.67     36.72 o 
 -19   1  14       49.29       39.59     14.30 o 
 -17   1  14        1.14       -8.14     10.65 o 
 -15   1  14       80.79       41.30     12.11 o 
 -13   1  14        9.13      -10.57     10.57 o 
 -11   1  14     1956.07     2067.03     46.94 o 
  -9   1  14      245.73      264.45     18.75 o 
  -7   1  14      337.88      301.73     19.12 o 
  -5   1  14        1.79       -4.95      4.95 o 
  -3   1  14      134.68      271.95     24.58 o 
  -1   1  14      503.00      647.40     25.55 o 
   1   1  14        6.41       -5.92      5.92 o 
   3   1  14       78.79       73.75     13.65 o 
   5   1  14      117.81       58.53     10.21 o 
   7   1  14        5.79       -6.25      6.25 o 
   9   1  14      422.65      415.75     24.56 o 
  11   1  14       25.36       -0.37     10.37 o 
  13   1  14      845.61      860.72     38.68 o 
  15   1  14      216.84      145.10     20.02 o 
  17   1  14        1.08      -10.48     11.93 o 
  19   1  14      220.11      161.40     20.09 o 
  21   1  14      191.21      139.03     19.85 o 
  23   1  14        3.34        5.50     15.23 o 
  25   1  14       83.47       52.54     22.37 o 
 -26   2  14      385.55      219.27    104.03 o 
 -24   2  14      428.00      389.43     51.96 o 
 -22   2  14     1491.19     1566.72     65.34 o 
 -20   2  14     2166.92     2270.08     73.87 o 
 -18   2  14     3015.70     2946.45     80.88 o 
 -16   2  14     3298.15     3217.01     81.57 o 
 -14   2  14     2712.97     2511.99     69.11 o 
 -12   2  14     3911.70     3685.00     87.17 o 
 -10   2  14     3710.56     3785.15     80.68 o 
  -8   2  14     5948.61     6277.15    121.54 o 
  -6   2  14     8660.31     8388.46    127.35 o 
  -4   2  14     2242.40     2248.36     50.73 o 
  -2   2  14     6989.53     7129.42     88.54 o 
   0   2  14    12558.27    12277.75    147.27 o 
   2   2  14     2580.92     2708.85     49.26 o 
   4   2  14     3943.46     3981.29     74.30 o 
   6   2  14     2985.68     3089.08     65.44 o 
   8   2  14     4186.13     4323.32     93.66 o 
  10   2  14    12820.04    12792.00    196.77 o 
  12   2  14     6530.55     6701.15    118.69 o 
  14   2  14     2151.63     2179.19     65.12 o 
  16   2  14     2216.56     2357.60     71.63 o 
  18   2  14     1746.19     1859.28     76.13 o 
  20   2  14     2029.05     2149.70     99.89 o 
  22   2  14     1614.05     1726.56     94.46 o 
  24   2  14     1250.29     1337.31    141.86 o 
 -23   3  14       67.52       74.00     29.86 o 
 -21   3  14      195.17      109.69     43.24 o 
 -19   3  14       66.15       33.67     22.60 o 
 -17   3  14      179.76      125.77     48.81 o 
 -15   3  14       99.93       69.91     38.77 o 
 -13   3  14        2.66      -14.65     14.65 o 
 -11   3  14       17.14      -14.22     14.22 o 
  -9   3  14      293.23      251.61     31.24 o 
  -7   3  14        8.79       -6.85     13.19 o 
  -5   3  14        6.61        6.02     12.61 o 
  -3   3  14      297.96      369.06     33.57 o 
  -1   3  14      113.10       75.65     13.51 o 
   1   3  14      967.30      958.25     44.72 o 
   3   3  14      394.82      376.44     36.30 o 
   5   3  14       73.58       22.56     16.07 o 
   7   3  14      122.63       74.20     19.04 o 
   9   3  14      104.44       86.11     23.77 o 
  11   3  14       57.15       24.89     19.93 o 
  13   3  14       29.90        3.32     17.67 o 
  15   3  14       92.36       57.44     30.60 o 
  17   3  14        2.18       12.42     20.19 o 
  19   3  14        0.01        5.70     22.60 o 
  21   3  14       33.52      -15.50     23.51 o 
 -20   4  14      196.91      112.92     48.81 o 
 -18   4  14      338.51      232.16     56.26 o 
 -16   4  14      744.77      783.13     82.89 o 
 -14   4  14     1649.83     1739.69    112.73 o 
 -12   4  14     1830.24     1818.67    174.97 o 
 -10   4  14      827.72      976.60     67.39 o 
  -8   4  14      988.57     1029.97     66.23 o 
  -6   4  14      890.24      929.21     61.68 o 
  -4   4  14      816.43      885.85     59.63 o 
  -2   4  14     1249.44     1291.50     67.67 o 
   0   4  14      911.27      852.07     56.88 o 
   2   4  14     1762.55     1853.47     77.88 o 
   4   4  14     1688.86     1747.16     97.20 o 
   6   4  14      930.82      902.10     91.74 o 
   8   4  14     1516.89     1452.23    115.38 o 
  10   4  14      931.04      930.98    100.25 o 
  12   4  14      938.23      873.88    115.38 o 
  14   4  14     1313.16     1398.38     98.25 o 
  16   4  14      613.09      819.24     84.23 o 
  18   4  14      507.00      383.98     88.90 o 
 -15   5  14       37.50       34.05     62.42 o 
 -13   5  14        9.25       34.05     62.42 o 
 -11   5  14       26.19       81.34     69.99 o 
  -9   5  14       29.28       24.59     56.75 o 
  -7   5  14       34.40        6.76     39.44 o 
  -5   5  14       26.46       29.66     37.16 o 
  -3   5  14       17.38      -14.35     34.97 o 
  -1   5  14        4.00      -30.26     39.72 o 
   1   5  14        0.93       -9.46     52.96 o 
   3   5  14        7.89      -18.92     56.75 o 
   5   5  14       21.05      -15.13     45.40 o 
   7   5  14        9.76       30.26     58.64 o 
   9   5  14        1.50       41.61     54.85 o 
  11   5  14       33.93       47.29     60.53 o 
  13   5  14        4.06        7.57     62.42 o 
 -27   1  15      180.30      131.68     38.28 o 
 -25   1  15      440.21      446.09     40.79 o 
 -23   1  15     1743.08     1926.08     63.48 o 
 -21   1  15     1929.59     2074.16     63.25 o 
 -19   1  15     2754.88     2829.57     70.87 o 
 -17   1  15     4437.79     4382.65     86.94 o 
 -15   1  15     3213.87     3286.69     71.76 o 
 -13   1  15     5962.84     5935.32     98.62 o 
 -11   1  15     9531.57     9052.75    115.78 o 
  -9   1  15     6827.81     7145.31     95.50 o 
  -7   1  15     7809.72     7891.00     94.83 o 
  -5   1  15     8154.91     7631.88     77.40 o 
  -3   1  15     6629.16     7254.37     87.16 o 
  -1   1  15     5429.75     5389.91     97.14 o 
   1   1  15     6242.87     5991.14     86.58 o 
   3   1  15    11460.11    11405.92    138.83 o 
   5   1  15     7380.92     7688.90    114.72 o 
   7   1  15     3968.20     3830.44     77.90 o 
   9   1  15     3440.26     3316.29     67.00 o 
  11   1  15     1482.21     1567.59     47.33 o 
  13   1  15     4436.40     4204.91     90.69 o 
  15   1  15     7425.08     7352.77    120.44 o 
  17   1  15     3059.05     3057.19     75.33 o 
  19   1  15     1822.97     1860.93     60.84 o 
  21   1  15     1849.87     1938.48     70.58 o 
  23   1  15     1656.30     1707.43     68.94 o 
  25   1  15     1333.31     1639.49     84.94 o 
 -26   2  15       20.98        7.34     34.99 o 
 -24   2  15        2.78        2.91     22.15 o 
 -22   2  15        0.16       -5.43     17.15 o 
 -20   2  15       28.14       21.60     17.66 o 
 -18   2  15        2.12       -0.39     15.50 o 
 -16   2  15        4.38       -3.14     14.17 o 
 -14   2  15      301.01      242.55     24.23 o 
 -12   2  15       47.39       18.93     13.45 o 
 -10   2  15       13.37      -10.55     10.55 o 
  -8   2  15      264.46      253.90     36.17 o 
  -6   2  15      177.43      104.94     27.71 o 
  -4   2  15      219.07      177.76     22.89 o 
  -2   2  15        1.00       17.98     10.48 o 
   0   2  15       49.29       76.40     19.41 o 
   2   2  15      849.03      865.73     34.92 o 
   4   2  15      815.36      852.61     32.71 o 
   6   2  15       24.16      -11.06     11.06 o 
   8   2  15      605.37      513.20     38.44 o 
  10   2  15      153.98      132.11     21.02 o 
  12   2  15      530.23      526.64     40.06 o 
  14   2  15        1.47      -11.67     11.67 o 
  16   2  15       74.94       61.26     17.97 o 
  18   2  15       25.61       19.46     17.34 o 
  20   2  15       10.68       11.89     20.29 o 
  22   2  15        0.54      -14.57     23.39 o 
  24   2  15       41.11       -1.89     37.83 o 
 -23   3  15      810.21      913.23    120.11 o 
 -21   3  15      995.72     1002.32     74.85 o 
 -19   3  15      989.06      832.56     67.03 o 
 -17   3  15     1300.88     1284.12     74.88 o 
 -15   3  15     2084.84     2072.56     89.57 o 
 -13   3  15     2110.42     1951.57     83.73 o 
 -11   3  15     1983.17     2035.14     96.10 o 
  -9   3  15     4265.57     4029.14    101.62 o 
  -7   3  15     3933.26     3734.62     94.52 o 
  -5   3  15     2213.00     2413.67     74.08 o 
  -3   3  15     3601.21     3765.50     92.71 o 
  -1   3  15     1757.75     1738.75     61.31 o 
   1   3  15      840.59      897.68     40.02 o 
   3   3  15     3693.73     3672.83    115.61 o 
   5   3  15     1622.79     1692.64     69.04 o 
   7   3  15     1175.72     1266.43     56.78 o 
   9   3  15     2987.23     3322.36    130.52 o 
  11   3  15     1306.14     1336.79    150.38 o 
  13   3  15     1219.48     1207.91     69.68 o 
  15   3  15     1526.17     1550.21     81.02 o 
  17   3  15      982.27     1046.38     71.45 o 
  19   3  15     1208.32     1310.90     82.29 o 
  21   3  15      890.41     1040.34    128.62 o 
 -20   4  15       58.49       27.78     42.55 o 
 -18   4  15       17.97       47.29     41.46 o 
 -16   4  15       98.25      102.59     41.73 o 
 -14   4  15      143.22      104.31     67.15 o 
 -12   4  15       59.41       74.92     38.84 o 
 -10   4  15       72.92       43.07     29.94 o 
  -8   4  15       11.14       -2.24     24.45 o 
  -6   4  15       85.70       76.25     28.14 o 
  -4   4  15       29.04       35.55     24.84 o 
  -2   4  15       35.29       28.13     23.75 o 
   0   4  15       93.48       70.29     26.63 o 
   2   4  15      143.89      180.24     33.56 o 
   4   4  15       32.48       31.13     32.16 o 
   6   4  15        0.84       16.77     28.61 o 
   8   4  15       12.21       16.46     29.33 o 
  10   4  15       29.16       48.92     40.67 o 
  12   4  15       37.52       22.70     45.40 o 
  14   4  15        2.63       13.28     31.24 o 
  16   4  15       41.50       38.78     36.11 o 
  18   4  15        2.19        4.41     36.04 o 
 -13   5  15      229.31      208.07     85.12 o 
 -11   5  15      854.39     1072.49    139.97 o 
  -9   5  15      870.45      965.79     94.71 o 
  -7   5  15      899.19     1028.95     94.85 o 
  -5   5  15      422.07      451.89     73.24 o 
  -3   5  15      121.03      116.12     46.01 o 
  -1   5  15      546.55      514.49    113.49 o 
   1   5  15      833.27      858.75    122.95 o 
   3   5  15      536.72      610.96    105.93 o 
   5   5  15      429.32      446.40    105.93 o 
   7   5  15      290.89      251.57     85.12 o 
   9   5  15      274.63      334.80     96.47 o 
  11   5  15      374.80      442.62    115.38 o 
 -26   0  16     1065.22     1108.47    103.00 o 
 -24   0  16      980.54     1164.46     74.56 o 
 -22   0  16        4.26      -10.05     17.41 o 
 -20   0  16      965.11      990.91     84.77 o 
 -18   0  16     4927.85     4976.67    138.26 o 
 -16   0  16     3078.12     3182.42    103.74 o 
 -14   0  16     7680.60     7771.35    189.70 o 
 -12   0  16     6603.08     6721.90    153.37 o 
 -10   0  16     3910.02     3440.37    100.00 o 
  -8   0  16    16451.94    16236.26    228.33 o 
  -6   0  16     7377.25     7150.94    123.88 o 
  -4   0  16     3355.69     3365.23     76.60 o 
  -2   0  16    14602.45    14184.62    242.04 o 
   0   0  16    11209.93    10941.14    199.12 o 
   2   0  16     6012.84     6399.73    166.61 o 
   4   0  16     4296.37     3870.69    123.85 o 
   6   0  16     3818.07     3913.56    170.24 o 
   8   0  16     5696.76     5207.83    154.53 o 
  10   0  16     3620.57     3663.83    108.00 o 
  12   0  16     2525.68     2386.86    107.39 o 
  14   0  16     1850.39     1800.98     79.74 o 
  16   0  16      817.00      754.50     57.82 o 
  18   0  16     1579.19     1649.74     83.86 o 
  20   0  16     3552.99     3563.17    181.35 o 
  22   0  16     2142.64     2262.39    184.10 o 
  24   0  16      492.38      403.00     86.07 o 
 -27   1  16        0.00      -19.09     19.09 o 
 -25   1  16        0.04      -14.42     14.42 o 
 -23   1  16      194.76      110.30     26.93 o 
 -21   1  16        3.83       -5.48     12.96 o 
 -19   1  16      141.02       95.27     26.51 o 
 -17   1  16        0.12       -8.71     10.20 o 
 -15   1  16       45.06       22.97     11.56 o 
 -13   1  16       20.08        1.37     10.80 o 
 -11   1  16       57.79       20.69     11.30 o 
  -9   1  16      331.75      287.04     25.29 o 
  -7   1  16       28.56        5.84      7.58 o 
  -5   1  16       76.09       41.85      6.93 o 
  -3   1  16      572.23      635.55     24.29 o 
  -1   1  16      691.61      713.03     28.75 o 
   1   1  16        6.19       -6.62      6.62 o 
   3   1  16     1035.12     1118.63     35.51 o 
   5   1  16        4.40       -7.04      7.04 o 
   7   1  16      516.92      478.37     30.84 o 
   9   1  16       14.31       -8.56      8.56 o 
  11   1  16      214.67      123.41     14.78 o 
  13   1  16      777.10      671.89     34.27 o 
  15   1  16       41.31        8.19     11.20 o 
  17   1  16      191.71      111.30     16.09 o 
  19   1  16        0.09       -8.35     12.61 o 
  21   1  16        1.79        7.99     12.67 o 
  23   1  16       61.50       34.06     15.84 o 
  25   1  16       13.67       24.59     30.26 o 
 -26   2  16      671.06      649.79     82.63 o 
 -24   2  16      301.70      255.19    119.17 o 
 -22   2  16      597.21      635.48     47.86 o 
 -20   2  16     1110.26     1328.40     60.30 o 
 -18   2  16     2122.01     2128.77     71.14 o 
 -16   2  16     2707.95     2744.53     77.53 o 
 -14   2  16     2770.98     2606.80     82.81 o 
 -12   2  16     4386.48     4051.14     90.56 o 
 -10   2  16     4317.11     4347.30     84.16 o 
  -8   2  16     6086.83     6167.34    110.65 o 
  -6   2  16     6649.18     6330.75    110.66 o 
  -4   2  16     4408.15     4608.20     90.30 o 
  -2   2  16    10544.39    10722.57    155.02 o 
   0   2  16     4636.14     4471.86     87.64 o 
   2   2  16      535.28      645.96     32.68 o 
   4   2  16     4027.81     3779.36     70.29 o 
   6   2  16     3528.30     3554.46     81.17 o 
   8   2  16     3256.48     3383.53     85.74 o 
  10   2  16     2656.47     2950.95     96.08 o 
  12   2  16      559.29      581.89     41.73 o 
  14   2  16     1383.55     1440.57     55.97 o 
  16   2  16     1622.52     1686.51     63.32 o 
  18   2  16      908.35      985.32     53.68 o 
  20   2  16     1070.20     1030.56     63.75 o 
  22   2  16      959.10     1015.75    126.73 o 
 -23   3  16       48.23       41.61     32.08 o 
 -21   3  16       28.03       15.48     24.30 o 
 -19   3  16       11.95      -13.25     21.40 o 
 -17   3  16        0.08       -5.01     17.45 o 
 -15   3  16       60.93       44.61     21.84 o 
 -13   3  16        0.48      -15.15     15.15 o 
 -11   3  16       12.76       -1.66     15.41 o 
  -9   3  16       95.61       73.57     28.94 o 
  -7   3  16       67.65       49.53     18.01 o 
  -5   3  16       84.15       48.00     27.30 o 
  -3   3  16       61.51       62.23     18.57 o 
  -1   3  16      498.59      502.73     38.22 o 
   1   3  16       31.82       18.63     11.88 o 
   3   3  16      198.41      127.23     21.30 o 
   5   3  16      377.02      396.46     39.72 o 
   7   3  16      245.21      129.24     27.49 o 
   9   3  16        1.22       21.25     30.26 o 
  11   3  16      209.85      139.66     30.90 o 
  13   3  16       27.21       -3.90     21.82 o 
  15   3  16        2.83      -18.64     18.64 o 
  17   3  16       16.51        2.28     21.74 o 
  19   3  16       24.75       29.42     24.32 o 
  21   3  16       14.98        9.46     37.83 o 
 -18   4  16      739.39      749.39     88.94 o 
 -16   4  16      665.49      608.44     78.61 o 
 -14   4  16     1240.36     1068.58     93.95 o 
 -12   4  16     1437.59     1465.29    102.05 o 
 -10   4  16      969.73      925.26     67.33 o 
  -8   4  16     1208.45     1144.87     73.27 o 
  -6   4  16     1563.82     1721.38    112.82 o 
  -4   4  16     2551.98     2743.40    104.81 o 
  -2   4  16     2502.57     2682.10    134.66 o 
   0   4  16     1090.11     1106.85     66.05 o 
   2   4  16      726.48      743.68     56.07 o 
   4   4  16      766.48      806.46    114.44 o 
   6   4  16      936.22      875.40     79.95 o 
   8   4  16      819.66      797.78     75.49 o 
  10   4  16      543.50      644.90     74.15 o 
  12   4  16      526.71      387.76     85.12 o 
  14   4  16      436.97      445.62     74.72 o 
  16   4  16      558.62      451.17     83.23 o 
 -13   5  16        2.22        3.78     62.42 o 
 -11   5  16        3.52      -20.81     56.75 o 
  -9   5  16        0.41      -10.63     41.99 o 
  -7   5  16        0.21      -27.43     37.45 o 
  -5   5  16       23.48       39.72     64.31 o 
  -3   5  16       11.40      -12.29     34.78 o 
  -1   5  16       68.29       81.34     68.09 o 
   1   5  16        0.29      -15.13     47.29 o 
   3   5  16        2.70      -28.37     51.07 o 
   5   5  16       15.13       32.16     56.75 o 
   7   5  16       28.62       79.44     62.42 o 
   9   5  16        0.83      -30.26     52.96 o 
  11   5  16        0.00       22.70     64.31 o 
 -25   1  17      182.74       99.24     21.40 o 
 -23   1  17     1067.93     1149.89     51.81 o 
 -21   1  17      926.52      936.53     63.73 o 
 -19   1  17      576.84      587.63     36.58 o 
 -17   1  17      971.28      994.24     43.01 o 
 -15   1  17     1069.50     1125.51     43.67 o 
 -13   1  17     4201.41     4087.83     81.74 o 
 -11   1  17     8405.59     8055.96    121.17 o 
  -9   1  17     6075.17     6016.29     83.10 o 
  -7   1  17     5851.93     5785.93     80.00 o 
  -5   1  17     7890.33     7581.65     80.54 o 
  -3   1  17     7551.11     7544.77     99.04 o 
  -1   1  17     6234.22     6034.73     91.48 o 
   1   1  17     7314.84     7447.07    105.31 o 
   3   1  17     7892.81     7953.81    110.99 o 
   5   1  17     3942.42     4091.28     91.60 o 
   7   1  17     2874.55     3076.49     71.59 o 
   9   1  17     2138.42     1993.29     58.54 o 
  11   1  17     2529.45     2477.93     68.15 o 
  13   1  17     3307.12     3194.74     68.75 o 
  15   1  17      672.16      725.34     40.54 o 
  17   1  17      728.61      714.68     37.55 o 
  19   1  17     1416.56     1481.59     66.22 o 
  21   1  17      228.74      130.30     18.02 o 
  23   1  17      468.83      570.91     50.57 o 
 -24   2  17       64.47       40.00     30.62 o 
 -22   2  17        0.21      -17.19     17.19 o 
 -20   2  17        0.47      -17.07     17.07 o 
 -18   2  17      354.01      295.71     39.91 o 
 -16   2  17      120.87       93.65     18.62 o 
 -14   2  17      751.04      685.45     40.92 o 
 -12   2  17       29.91       10.49     13.56 o 
 -10   2  17      842.04      675.00     39.33 o 
  -8   2  17       62.40       44.91     16.03 o 
  -6   2  17       70.38       24.84     13.34 o 
  -4   2  17      186.09      161.63     19.22 o 
  -2   2  17       28.60       26.25     12.90 o 
   0   2  17      693.89      629.11     34.62 o 
   2   2  17      858.31      890.56     38.99 o 
   4   2  17      200.00      158.61     23.29 o 
   6   2  17        0.78       -9.50      9.50 o 
   8   2  17      259.11      257.70     39.77 o 
  10   2  17       52.58       41.78     16.45 o 
  12   2  17       45.55        8.88     14.73 o 
  14   2  17       22.28       -7.74     13.83 o 
  16   2  17        9.31      -14.24     14.24 o 
  18   2  17       67.29       40.15     19.28 o 
  20   2  17       25.33        1.97     20.06 o 
  22   2  17       15.04        7.57     35.94 o 
 -23   3  17      611.60      710.35     85.10 o 
 -21   3  17      540.12      604.85     73.67 o 
 -19   3  17      493.36      512.30     57.44 o 
 -17   3  17     1074.46     1089.79     72.36 o 
 -15   3  17     1460.92     1484.88     80.98 o 
 -13   3  17     1563.55     1685.75     81.53 o 
 -11   3  17     1630.64     1640.22     68.78 o 
  -9   3  17     2995.32     2966.17     89.36 o 
  -7   3  17     4756.53     4673.33    131.78 o 
  -5   3  17     3065.19     2884.79     85.59 o 
  -3   3  17     2697.85     2835.63     84.25 o 
  -1   3  17     2996.22     3050.49     87.18 o 
   1   3  17     3391.77     3486.92     93.29 o 
   3   3  17     5171.48     5391.04    104.29 o 
   5   3  17     2063.37     2073.21     69.98 o 
   7   3  17      458.31      443.93     55.40 o 
   9   3  17     1383.66     1636.46    186.32 o 
  11   3  17     1415.53     1574.05     94.26 o 
  13   3  17      776.36      744.35     60.89 o 
  15   3  17      649.53      581.81     57.33 o 
  17   3  17      370.53      266.72     45.92 o 
  19   3  17      452.89      281.42     52.26 o 
 -18   4  17       29.76       38.73     42.23 o 
 -16   4  17       12.00       18.40     39.30 o 
 -14   4  17        6.21       -8.33     31.24 o 
 -12   4  17       42.77       51.77     37.26 o 
 -10   4  17        1.59       27.98     26.01 o 
  -8   4  17       39.87       29.21     28.03 o 
  -6   4  17        2.39        7.95     24.08 o 
  -4   4  17       55.71       89.95     31.15 o 
  -2   4  17       83.52      111.84     38.73 o 
   0   4  17        7.37      -18.01     20.85 o 
   2   4  17       25.36       -0.49     22.79 o 
   4   4  17       21.14       -7.15     27.20 o 
   6   4  17        4.50       10.61     54.85 o 
   8   4  17       17.25      -27.20     27.20 o 
  10   4  17       10.41       -2.10     30.07 o 
  12   4  17        8.92      -24.59     43.51 o 
  14   4  17        7.37       10.29     33.36 o 
  16   4  17        1.67       18.92     36.76 o 
 -11   5  17      634.83      758.50    128.62 o 
  -9   5  17      425.34      393.40     76.24 o 
  -7   5  17      682.04      829.67     89.49 o 
  -5   5  17      555.62      654.46     82.89 o 
  -3   5  17      593.09      558.00    128.62 o 
  -1   5  17     1149.23     1151.94    143.76 o 
   1   5  17     1235.06     1203.01    147.54 o 
   3   5  17      702.24      766.07    119.17 o 
   5   5  17      386.92      556.11    122.95 o 
   7   5  17      435.26      389.65    105.93 o 
   9   5  17      255.71      149.43     87.01 o 
 -26   0  18      711.27      702.91     78.17 o 
 -24   0  18      838.22     1040.82     74.59 o 
 -22   0  18      156.71       91.51     42.52 o 
 -20   0  18      148.44       86.83     24.16 o 
 -18   0  18      972.32      999.71     78.23 o 
 -16   0  18     1197.68     1141.46     65.08 o 
 -14   0  18     2144.09     2310.70     88.56 o 
 -12   0  18     2962.23     3242.86    103.12 o 
 -10   0  18      397.19      336.50     44.54 o 
  -8   0  18      838.22      971.68     42.88 o 
  -6   0  18    13134.25    13009.57    197.47 o 
  -4   0  18    13198.86    12887.66    195.33 o 
  -2   0  18     6194.82     6289.38    142.58 o 
   0   0  18     9148.06     8869.53    178.56 o 
   2   0  18     4432.14     4334.32    135.72 o 
   4   0  18     3489.12     3347.93    118.76 o 
   6   0  18     4973.18     5171.01    157.78 o 
   8   0  18     3622.36     3454.83    127.10 o 
  10   0  18     3190.32     3160.64    104.23 o 
  12   0  18     2108.27     2117.71    104.96 o 
  14   0  18     1612.34     1455.23     75.65 o 
  16   0  18     1829.54     1729.53     84.83 o 
  18   0  18      788.09      863.49     66.20 o 
  20   0  18      556.46      650.50     67.72 o 
  22   0  18      387.27      406.39     52.68 o 
  24   0  18      215.87      164.56     47.29 o 
 -25   1  18       66.48       43.91     18.71 o 
 -23   1  18      148.83      120.39     23.83 o 
 -21   1  18        6.20      -11.07     13.16 o 
 -19   1  18        3.82      -11.21     11.21 o 
 -17   1  18      361.05      261.01     24.91 o 
 -15   1  18       41.35       16.05     12.59 o 
 -13   1  18     1171.11     1171.00     43.85 o 
 -11   1  18      118.45       89.06     14.22 o 
  -9   1  18       75.65       44.24     13.94 o 
  -7   1  18      101.37       62.40     11.53 o 
  -5   1  18       94.70       81.51     10.96 o 
  -3   1  18      129.46       91.78     16.16 o 
  -1   1  18       64.82       51.68     13.39 o 
   1   1  18      310.74      347.61     26.09 o 
   3   1  18      414.92      505.54     43.83 o 
   5   1  18       29.38       14.46     10.26 o 
   7   1  18        0.19       -7.12      9.06 o 
   9   1  18       93.29       45.70     16.62 o 
  11   1  18        9.60      -10.51     10.51 o 
  13   1  18      107.60       26.07     13.27 o 
  15   1  18       29.21       -0.85     12.20 o 
  17   1  18        0.27      -10.36     10.36 o 
  19   1  18        3.47      -11.28     12.14 o 
  21   1  18       56.50       28.75     14.78 o 
  23   1  18        2.56      -13.10     18.05 o 
 -24   2  18      376.07      401.43     98.36 o 
 -22   2  18     1037.71     1184.45     68.86 o 
 -20   2  18     1015.74     1105.09     57.36 o 
 -18   2  18      860.89      899.04     50.58 o 
 -16   2  18      330.68      278.36     30.17 o 
 -14   2  18      543.69      534.08     37.92 o 
 -12   2  18     1428.51     1407.13     54.93 o 
 -10   2  18     2511.61     2569.44     71.74 o 
  -8   2  18     5368.46     5357.91    107.89 o 
  -6   2  18     4525.21     4219.46     90.36 o 
  -4   2  18     6506.27     6596.62    117.46 o 
  -2   2  18     5629.26     5681.17    122.85 o 
   0   2  18      793.90      683.53     37.40 o 
   2   2  18     6164.98     6344.26    126.19 o 
   4   2  18     7415.74     7200.12    138.18 o 
   6   2  18     2334.47     2325.85     73.42 o 
   8   2  18     5936.39     5901.51    111.15 o 
  10   2  18     1551.20     1515.16     75.49 o 
  12   2  18      225.30      246.63     33.04 o 
  14   2  18     2190.59     2222.27     81.66 o 
  16   2  18      916.79      884.77     57.06 o 
  18   2  18      479.54      543.90     44.97 o 
  20   2  18      676.09      714.69     58.99 o 
  22   2  18      405.62      136.19     49.18 o 
 -21   3  18      232.37      229.67     45.14 o 
 -19   3  18      307.29      231.13     63.22 o 
 -17   3  18        0.23        7.68     21.16 o 
 -15   3  18        1.97      -13.69     18.19 o 
 -13   3  18       47.88       15.99     19.94 o 
 -11   3  18       70.84       56.89     22.16 o 
  -9   3  18      309.33      170.01     45.59 o 
  -7   3  18       21.34        2.32     15.46 o 
  -5   3  18      234.23      184.26     25.66 o 
  -3   3  18      197.34      162.88     23.88 o 
  -1   3  18      165.68      112.08     29.21 o 
   1   3  18      111.25       88.54     20.81 o 
   3   3  18        7.09       -3.49     12.25 o 
   5   3  18      290.34      273.78     53.58 o 
   7   3  18       13.86        0.12     20.29 o 
   9   3  18        4.25       21.89     22.70 o 
  11   3  18        3.66      -19.71     19.71 o 
  13   3  18        1.28       -4.31     22.34 o 
  15   3  18        9.84       -5.66     19.66 o 
  17   3  18        0.01        7.61     23.24 o 
  19   3  18        0.29      -32.16     32.16 o 
 -18   4  18      658.43      840.18     96.19 o 
 -16   4  18     1092.48     1257.81    108.24 o 
 -14   4  18      834.15      673.15     84.17 o 
 -12   4  18      542.51      583.56     76.20 o 
 -10   4  18      864.10      886.92    100.36 o 
  -8   4  18     1195.86     1361.18     81.31 o 
  -6   4  18     1077.25     1170.43     74.92 o 
  -4   4  18     1554.43     1497.23     82.32 o 
  -2   4  18     2350.29     2426.99    101.31 o 
   0   4  18     1955.16     2123.30     93.24 o 
   2   4  18     1577.87     1592.18    102.34 o 
   4   4  18     1629.72     1689.32    107.94 o 
   6   4  18     1171.18     1241.96     95.86 o 
   8   4  18     1234.17     1168.00     96.27 o 
  10   4  18     1303.88     1253.11    100.29 o 
  12   4  18      453.27      412.35     92.68 o 
  14   4  18      286.95      285.04     55.49 o 
  16   4  18      408.20      289.40     85.12 o 
  -9   5  18        3.39      -18.67     41.40 o 
  -7   5  18        0.13      -32.16     41.61 o 
  -5   5  18        3.53       -4.26     41.81 o 
  -3   5  18        2.41      -49.18     56.75 o 
  -1   5  18       21.17       69.99     73.77 o 
   1   5  18        4.34       71.88     64.31 o 
   3   5  18       44.55       73.77     69.99 o 
   5   5  18        0.79       41.61     68.09 o 
   7   5  18       13.86       81.34     68.09 o 
 -25   1  19     1109.59     1135.55     59.56 o 
 -23   1  19      645.30      673.82     43.00 o 
 -21   1  19      309.00      202.64     35.49 o 
 -19   1  19     1304.75     1320.99     52.48 o 
 -17   1  19      924.16     1065.56     46.64 o 
 -15   1  19      714.29      785.75     39.06 o 
 -13   1  19     1373.22     1383.42     47.46 o 
 -11   1  19       52.42       21.70     11.35 o 
  -9   1  19     1605.96     1671.28     45.73 o 
  -7   1  19     6130.07     6051.14     92.74 o 
  -5   1  19      241.77      197.94     25.47 o 
  -3   1  19     1693.50     1693.55     48.96 o 
  -1   1  19    13996.47    13570.28    170.32 o 
   1   1  19     7225.93     7476.59    123.63 o 
   3   1  19     4001.59     3758.18     81.24 o 
   5   1  19     3987.23     3887.69     93.28 o 
   7   1  19     2243.24     2195.94     63.14 o 
   9   1  19     2866.04     2582.53     70.35 o 
  11   1  19     3344.30     3272.94     82.27 o 
  13   1  19     2306.19     2244.05     64.36 o 
  15   1  19     1360.82     1473.71     71.45 o 
  17   1  19     1007.67     1134.61     50.91 o 
  19   1  19      674.86      703.05     43.35 o 
  21   1  19      411.99      206.85     25.49 o 
  23   1  19      508.99      455.00     63.02 o 
 -24   2  19        9.06      -24.80     24.80 o 
 -22   2  19        9.32       31.00     32.27 o 
 -20   2  19       24.16       25.22     22.57 o 
 -18   2  19        2.37      -16.51     16.51 o 
 -16   2  19      205.93      183.98     24.12 o 
 -14   2  19      102.11       83.84     18.88 o 
 -12   2  19       28.06        4.24     13.50 o 
 -10   2  19        7.78       -0.82     12.97 o 
  -8   2  19       29.17       23.55     14.15 o 
  -6   2  19       37.07       31.99     14.12 o 
  -4   2  19       15.53       26.09     13.86 o 
  -2   2  19       78.50       48.00     15.15 o 
   0   2  19       44.25        7.64     13.82 o 
   2   2  19      192.81      169.23     22.23 o 
   4   2  19      222.11      234.69     45.06 o 
   6   2  19      191.01      131.69     31.12 o 
   8   2  19       58.36       27.69     17.43 o 
  10   2  19      111.61       75.57     16.65 o 
  12   2  19       37.69        1.76     14.16 o 
  14   2  19        2.24      -13.35     13.35 o 
  16   2  19        4.52       -5.25     14.44 o 
  18   2  19       55.46       12.45     16.78 o 
  20   2  19        2.77      -17.56     28.37 o 
 -21   3  19      524.39      698.07     82.95 o 
 -19   3  19      246.52      247.01     39.22 o 
 -17   3  19      513.49      580.48     59.84 o 
 -15   3  19      649.72      697.20     63.13 o 
 -13   3  19      999.46     1045.53     69.51 o 
 -11   3  19     1913.50     2115.47     81.09 o 
  -9   3  19     1293.45     1314.50     63.48 o 
  -7   3  19      776.80      785.59     49.71 o 
  -5   3  19     1559.74     1610.11     67.51 o 
  -3   3  19     3007.66     2955.87    120.40 o 
  -1   3  19     3567.10     3417.71     97.50 o 
   1   3  19     2935.62     2856.19     87.95 o 
   3   3  19     1541.87     1536.72     64.57 o 
   5   3  19     1606.66     1574.74     57.51 o 
   7   3  19     3619.59     3899.72    119.85 o 
   9   3  19     3403.70     3650.15    151.32 o 
  11   3  19     1459.13     1512.78     98.54 o 
  13   3  19      772.67      782.93     77.83 o 
  15   3  19      569.71      582.71     59.93 o 
  17   3  19      563.19      321.66     43.55 o 
  19   3  19      590.37      682.84    117.27 o 
 -16   4  19       28.78       48.46     58.64 o 
 -14   4  19       14.23       -6.37     37.96 o 
 -12   4  19       17.81        3.27     35.90 o 
 -10   4  19        1.42       -3.15     28.23 o 
  -8   4  19       11.27       17.31     29.99 o 
  -6   4  19       62.22       21.57     26.36 o 
  -4   4  19       94.51      108.84     33.52 o 
  -2   4  19        4.97       25.08     26.68 o 
   0   4  19       51.70       56.99     28.89 o 
   2   4  19        3.10        2.93     32.26 o 
   4   4  19        0.41        4.67     32.54 o 
   6   4  19       20.32        3.63     33.12 o 
   8   4  19       56.68        7.96     37.68 o 
  10   4  19      108.35      129.37     45.14 o 
  12   4  19      118.75      113.49     66.20 o 
  14   4  19       53.42       55.75     40.78 o 
  -9   5  19      261.38      235.27     68.87 o 
  -7   5  19      357.50      483.45     81.77 o 
  -5   5  19      492.01      487.77     79.92 o 
  -3   5  19      712.48      991.16    147.54 o 
  -1   5  19      611.09      444.51    117.27 o 
   1   5  19      493.96      425.59    109.71 o 
   3   5  19      863.22      936.30    139.97 o 
   5   5  19      876.36     1110.32    151.32 o 
 -24   0  20      500.41      626.44     76.33 o 
 -22   0  20     1382.11     1361.82     81.12 o 
 -20   0  20     1484.41     1496.08     81.95 o 
 -18   0  20      781.24      796.23     61.95 o 
 -16   0  20     1074.28      966.89     63.40 o 
 -14   0  20     1432.46     1644.90    120.10 o 
 -12   0  20     3176.76     3248.98    110.41 o 
 -10   0  20     3762.81     3844.82    115.43 o 
  -8   0  20        7.18       11.21     12.19 o 
  -6   0  20      710.94      748.56     40.15 o 
  -4   0  20     1177.71     1182.05     49.50 o 
  -2   0  20     7002.18     7205.46    243.58 o 
   0   0  20     6304.19     6427.86    151.30 o 
   2   0  20     4863.84     4792.39    246.84 o 
   4   0  20     3333.04     3230.24    122.50 o 
   6   0  20     1876.18     1674.40     88.54 o 
   8   0  20     3086.99     2817.22    119.29 o 
  10   0  20     3183.75     3089.10    106.42 o 
  12   0  20     2487.70     2421.60     95.40 o 
  14   0  20     1769.41     1628.18     82.34 o 
  16   0  20      867.36      864.88     65.39 o 
  18   0  20     1699.51     1644.84    116.10 o 
  20   0  20     1084.49     1074.28     77.34 o 
  22   0  20      112.08       37.83     34.05 o 
 -25   1  20       11.26       19.55     24.06 o 
 -23   1  20        2.29      -14.99     17.04 o 
 -21   1  20       13.10        2.55     14.52 o 
 -19   1  20        1.78      -10.38     12.66 o 
 -17   1  20        4.06      -11.64     11.64 o 
 -15   1  20      258.78      157.37     24.19 o 
 -13   1  20      432.05      352.51     31.40 o 
 -11   1  20      699.00      736.43     36.46 o 
  -9   1  20      961.67      976.64     36.65 o 
  -7   1  20       16.22       13.66      9.74 o 
  -5   1  20       78.93       75.06     12.87 o 
  -3   1  20     5224.12     5094.19     89.89 o 
  -1   1  20     1033.60     1126.90     42.72 o 
   1   1  20     3092.20     2975.86     72.50 o 
   3   1  20      291.18      272.73     42.03 o 
   5   1  20        6.50       -6.26     10.00 o 
   7   1  20        9.67      -10.40     10.40 o 
   9   1  20      354.82      211.99     22.12 o 
  11   1  20       51.92       27.71     13.51 o 
  13   1  20      127.03       70.50     15.32 o 
  15   1  20       20.34       19.59     16.17 o 
  17   1  20       15.37        8.95     13.94 o 
  19   1  20        0.45      -13.26     13.26 o 
  21   1  20       36.22       23.64     19.36 o 
 -22   2  20     1047.16     1247.19     82.54 o 
 -20   2  20     1175.19     1122.95     67.91 o 
 -18   2  20     2207.32     2221.51     78.38 o 
 -16   2  20     1077.93     1091.34     54.57 o 
 -14   2  20      333.29      263.03     36.31 o 
 -12   2  20      260.21      284.53     31.70 o 
 -10   2  20      581.53      633.28     40.66 o 
  -8   2  20     2601.81     2497.98     72.29 o 
  -6   2  20     3688.58     3786.05     88.85 o 
  -4   2  20     4120.78     4145.26     92.92 o 
  -2   2  20      710.13      690.22     38.90 o 
   0   2  20       28.91       10.33     13.67 o 
   2   2  20     2996.05     2806.79     83.14 o 
   4   2  20     7666.24     7736.19    133.46 o 
   6   2  20     5709.18     5927.02    128.94 o 
   8   2  20     3275.55     3457.88     96.88 o 
  10   2  20      626.16      671.97     47.00 o 
  12   2  20     1148.85     1153.21     53.41 o 
  14   2  20     2066.88     2006.66     65.69 o 
  16   2  20     1166.19     1121.08     58.50 o 
  18   2  20      872.37      926.07     56.78 o 
  20   2  20      565.08      557.82     78.24 o 
 -21   3  20       89.86       50.40     57.69 o 
 -19   3  20        1.08       12.10     25.47 o 
 -17   3  20      197.41      138.05     31.61 o 
 -15   3  20      111.93       76.76     27.37 o 
 -13   3  20       15.65       -9.04     19.50 o 
 -11   3  20       77.07       40.29     22.41 o 
  -9   3  20       25.28      -12.72     17.14 o 
  -7   3  20       88.72       35.47     19.51 o 
  -5   3  20       14.98      -10.67     13.62 o 
  -3   3  20       70.60       37.81     17.91 o 
  -1   3  20       36.12       28.73     18.15 o 
   1   3  20       93.66       52.06     19.35 o 
   3   3  20      166.00      114.01     22.63 o 
   5   3  20      568.34      605.34     46.79 o 
   7   3  20      235.52      176.30     46.28 o 
   9   3  20      912.76      997.04     70.55 o 
  11   3  20       12.53        8.82     19.73 o 
  13   3  20       29.33        6.41     26.24 o 
  15   3  20        9.52       -6.46     21.99 o 
  17   3  20       30.08      -17.02     32.16 o 
 -16   4  20      641.92      732.17     92.37 o 
 -14   4  20      646.88      573.62    108.76 o 
 -12   4  20      674.94      753.85    209.96 o 
 -10   4  20      539.47      640.92     64.18 o 
  -8   4  20      840.72      834.62     70.18 o 
  -6   4  20     1142.71     1290.92     80.84 o 
  -4   4  20      470.55      404.56     76.29 o 
  -2   4  20      696.78      708.87     61.50 o 
   0   4  20     1715.45     1748.46    128.68 o 
   2   4  20     1767.94     1883.40    143.76 o 
   4   4  20     1109.44      985.65     90.22 o 
   6   4  20      456.58      461.24     90.79 o 
   8   4  20      604.57      719.28     83.39 o 
  10   4  20     1100.21     1043.48    174.97 o 
  -5   5  20       14.44      -17.36     43.61 o 
  -3   5  20       17.23       28.37     69.99 o 
  -1   5  20       72.01       51.07     66.20 o 
   1   5  20        5.00      107.82     71.88 o 
   3   5  20       16.52       26.48     66.20 o 
 -23   1  21      680.91      811.32     51.48 o 
 -21   1  21      720.51      782.67     45.43 o 
 -19   1  21     1330.89     1382.12     55.41 o 
 -17   1  21     1716.04     1728.64     61.72 o 
 -15   1  21     2816.37     2893.36    140.61 o 
 -13   1  21     4287.85     4450.46     92.30 o 
 -11   1  21     1811.48     1790.34     50.87 o 
  -9   1  21      452.97      446.58     28.14 o 
  -7   1  21     1049.30     1011.89     37.46 o 
  -5   1  21     2449.82     2361.55     56.29 o 
  -3   1  21     2354.53     2481.32     61.27 o 
  -1   1  21      633.75      634.12     33.37 o 
   1   1  21     1001.05     1131.77     45.54 o 
   3   1  21     3543.31     3566.79    108.12 o 
   5   1  21     3006.89     3005.76     99.38 o 
   7   1  21     3102.76     3144.22     80.55 o 
   9   1  21     2778.88     2704.65     75.09 o 
  11   1  21     1564.18     1525.80     58.79 o 
  13   1  21     2125.64     2353.19     68.48 o 
  15   1  21     1723.81     1833.96     62.63 o 
  17   1  21      621.35      663.88     42.81 o 
  19   1  21      548.51      524.54     39.76 o 
  21   1  21      683.74      556.74     82.45 o 
 -22   2  21        0.18      -22.14     22.14 o 
 -20   2  21        0.64       -9.10     20.21 o 
 -18   2  21      129.10      129.31     25.62 o 
 -16   2  21      801.27      646.63     48.02 o 
 -14   2  21       15.78       21.13     16.91 o 
 -12   2  21      782.01      661.56     51.74 o 
 -10   2  21       61.94       -3.33     14.59 o 
  -8   2  21      335.15      223.41     25.73 o 
  -6   2  21       40.09       40.30     15.12 o 
  -4   2  21       24.85       14.74     14.62 o 
  -2   2  21      153.83       96.91     18.76 o 
   0   2  21      147.32       96.98     41.48 o 
   2   2  21     2936.09     2922.88     81.01 o 
   4   2  21      185.20      107.93     20.25 o 
   6   2  21      579.78      582.33     44.88 o 
   8   2  21        1.84       14.43     17.47 o 
  10   2  21      122.99       61.05     22.93 o 
  12   2  21        8.40       21.47     18.68 o 
  14   2  21        1.87      -15.42     15.42 o 
  16   2  21       32.12       19.61     20.12 o 
  18   2  21       22.28       16.13     22.08 o 
  20   2  21       11.98      -25.41     25.41 o 
 -19   3  21     1261.22     1210.37    101.79 o 
 -17   3  21      779.03      775.97     69.07 o 
 -15   3  21      403.07      473.82     84.17 o 
 -13   3  21      879.66      922.76     69.74 o 
 -11   3  21     1629.45     1537.28     74.13 o 
  -9   3  21     1986.22     2138.82     82.83 o 
  -7   3  21      639.37      671.19     49.82 o 
  -5   3  21      300.65      326.23     38.24 o 
  -3   3  21     2243.33     2332.20     84.47 o 
  -1   3  21     2463.04     2426.69    100.71 o 
   1   3  21     1566.34     1684.82     71.03 o 
   3   3  21     1243.87     1309.59     64.14 o 
   5   3  21      151.85      130.64     30.27 o 
   7   3  21     1159.94     1149.35     90.92 o 
   9   3  21     4032.96     4316.89    137.25 o 
  11   3  21     1513.82     1680.62     88.96 o 
  13   3  21      617.00      699.67     66.90 o 
  15   3  21      501.50      382.55     44.37 o 
  17   3  21      336.46      169.67     37.38 o 
 -14   4  21        0.10       13.68     43.33 o 
 -12   4  21       75.70      116.15     46.13 o 
 -10   4  21        0.01        6.57     29.56 o 
  -8   4  21       23.02       42.84     44.29 o 
  -6   4  21        0.00      -15.93     25.44 o 
  -4   4  21       13.94        3.67     28.36 o 
  -2   4  21      124.71      103.10     35.16 o 
   0   4  21      119.00       94.29     34.98 o 
   2   4  21        4.79        0.57     34.97 o 
   4   4  21        1.22       23.20     37.26 o 
   6   4  21       72.40       45.14     37.44 o 
   8   4  21      287.08      199.30     83.23 o 
  10   4  21        0.74       13.06     45.40 o 
  12   4  21      203.32      183.48     75.66 o 
 -24   0  22      694.56      648.79    121.06 o 
 -22   0  22      699.75      774.87    118.30 o 
 -20   0  22     1409.90     1504.30     85.40 o 
 -18   0  22     2114.45     2180.48     97.69 o 
 -16   0  22      784.99      782.41     60.20 o 
 -14   0  22     2993.80     2901.65    108.55 o 
 -12   0  22     5013.58     4856.28    167.45 o 
 -10   0  22     4114.38     3967.06    123.19 o 
  -8   0  22    12986.56    13113.14    210.24 o 
  -6   0  22     2059.90     1911.61     81.63 o 
  -4   0  22     1797.26     1778.62     63.37 o 
  -2   0  22     2678.47     2558.71     77.07 o 
   0   0  22     7864.84     7647.72    210.86 o 
   2   0  22     3897.38     4053.13    195.77 o 
   4   0  22     2705.68     2685.53    116.25 o 
   6   0  22       65.65       65.71     22.87 o 
   8   0  22      562.32      570.48    106.87 o 
  10   0  22     4572.09     4519.18    137.21 o 
  12   0  22     3468.96     3489.31    125.86 o 
  14   0  22     1284.01     1365.52     78.22 o 
  16   0  22     1214.47     1332.06     80.64 o 
  18   0  22     1696.51     1885.19     97.35 o 
  20   0  22      325.58      501.25     92.68 o 
 -23   1  22       18.53       35.63     18.26 o 
 -21   1  22        8.75       -3.23     14.44 o 
 -19   1  22        0.29      -13.15     13.15 o 
 -17   1  22        0.37      -13.12     13.12 o 
 -15   1  22       38.65       11.52     13.90 o 
 -13   1  22      634.26      616.55     38.68 o 
 -11   1  22      258.31      208.09     24.52 o 
  -9   1  22      222.21      159.87     27.52 o 
  -7   1  22      862.38      780.34     35.26 o 
  -5   1  22       81.65       51.61     12.92 o 
  -3   1  22     1425.46     1500.62     49.26 o 
  -1   1  22     1516.42     1516.74     49.11 o 
   1   1  22       21.14       -2.68     12.94 o 
   3   1  22      398.64      323.42     33.04 o 
   5   1  22      180.40       89.02     18.10 o 
   7   1  22      398.06      361.56     31.99 o 
   9   1  22      553.66      518.76     38.50 o 
  11   1  22       34.17       -0.65     13.31 o 
  13   1  22        0.24       -3.27     12.79 o 
  15   1  22        0.48      -12.51     13.49 o 
  17   1  22        3.10      -12.01     13.59 o 
  19   1  22       76.26       29.76     20.14 o 
 -22   2  22      846.96      925.78     82.73 o 
 -20   2  22      774.80      913.52     73.24 o 
 -18   2  22     1335.09     1348.80     73.23 o 
 -16   2  22     2153.91     2191.60     78.02 o 
 -14   2  22     2039.75     1999.86     73.48 o 
 -12   2  22     1195.65     1115.22     82.45 o 
 -10   2  22     1213.09     1196.90     55.43 o 
  -8   2  22     2554.00     2638.03     78.09 o 
  -6   2  22     5081.50     4845.13    106.80 o 
  -4   2  22     3348.57     3480.89     88.59 o 
  -2   2  22      611.41      604.96     39.87 o 
   0   2  22      999.28      997.84     47.82 o 
   2   2  22      857.84      895.03     46.48 o 
   4   2  22      904.71      884.25     45.90 o 
   6   2  22     3637.60     3844.08    104.49 o 
   8   2  22     2530.77     2577.28     86.84 o 
  10   2  22     1226.08     1326.07     65.72 o 
  12   2  22     1480.38     1496.54     71.50 o 
  14   2  22      669.99      609.32     47.51 o 
  16   2  22      727.19      786.47     61.28 o 
  18   2  22      859.12      858.75    126.73 o 
 -19   3  22       18.60       19.14     30.90 o 
 -17   3  22        0.47        4.64     24.89 o 
 -15   3  22        0.05        7.34     22.97 o 
 -13   3  22        2.96      -18.79     19.85 o 
 -11   3  22       45.46       12.02     19.32 o 
  -9   3  22       68.86       10.85     24.84 o 
  -7   3  22      174.67      117.62     29.86 o 
  -5   3  22       16.17        3.83     16.14 o 
  -3   3  22      162.14       95.76     23.72 o 
  -1   3  22        1.92       -1.39     18.41 o 
   1   3  22       85.85       76.66     22.75 o 
   3   3  22      276.77      248.81     36.84 o 
   5   3  22      753.03      677.52     51.64 o 
   7   3  22      389.29      238.84     44.02 o 
   9   3  22       12.74        9.59     28.61 o 
  11   3  22       79.12       23.17     56.75 o 
  13   3  22        8.51       -8.75     21.78 o 
  15   3  22       30.62      -14.37     24.72 o 
 -14   4  22      636.59      552.33    126.73 o 
 -12   4  22     1071.99     1296.21    110.05 o 
 -10   4  22      908.23      960.92     78.91 o 
  -8   4  22      659.01      709.24     68.40 o 
  -6   4  22      347.14      384.44     52.80 o 
  -4   4  22      411.81      380.62     52.89 o 
  -2   4  22      824.87      853.50     86.81 o 
   0   4  22     1029.67     1095.36     77.65 o 
   2   4  22     1594.33     1742.96    146.59 o 
   4   4  22     1081.26     1056.67     98.30 o 
   6   4  22      451.15      439.28    173.07 o 
   8   4  22      374.59      457.54     75.44 o 
  10   4  22       87.00       44.83     44.43 o 
 -21   1  23      699.11      662.32     46.57 o 
 -19   1  23      913.35     1066.14     50.94 o 
 -17   1  23     1374.21     1486.50     58.07 o 
 -15   1  23     2609.32     2650.14     74.35 o 
 -13   1  23     2835.98     2978.48     76.92 o 
 -11   1  23     2827.48     2812.28     66.73 o 
  -9   1  23     3853.30     3680.11     76.26 o 
  -7   1  23     2774.78     2731.95     64.38 o 
  -5   1  23     4852.32     4667.02     92.10 o 
  -3   1  23     8634.29     8694.25    133.75 o 
  -1   1  23     2360.34     2396.65     63.36 o 
   1   1  23      829.67      876.34     44.11 o 
   3   1  23     2203.47     2100.31     72.58 o 
   5   1  23     1753.67     1926.22     70.85 o 
   7   1  23     2646.39     2833.04     79.29 o 
   9   1  23     2027.12     1896.29     76.14 o 
  11   1  23      692.09      823.85     47.24 o 
  13   1  23     1559.65     1720.03     60.98 o 
  15   1  23     1907.73     2040.46     67.88 o 
  17   1  23     1049.49     1244.15     64.71 o 
  19   1  23      620.51      658.72     61.02 o 
 -20   2  23       13.49       32.15     26.34 o 
 -18   2  23       70.66       35.19     25.66 o 
 -16   2  23       66.79       42.20     20.80 o 
 -14   2  23       10.75       -4.98     17.25 o 
 -12   2  23       11.51      -10.01     15.66 o 
 -10   2  23        9.30      -14.30     14.30 o 
  -8   2  23      133.02       57.03     32.70 o 
  -6   2  23       48.94       58.72     18.64 o 
  -4   2  23        1.50       -1.36     14.78 o 
  -2   2  23       63.78       38.70     19.58 o 
   0   2  23       39.32       43.61     16.21 o 
   2   2  23        5.24      -11.78     13.44 o 
   4   2  23      647.93      589.50     40.56 o 
   6   2  23      179.12      123.77     24.02 o 
   8   2  23        0.16       -3.64     16.82 o 
  10   2  23      173.43      135.03     26.42 o 
  12   2  23      216.79      177.34     28.70 o 
  14   2  23       94.32       57.64     23.93 o 
  16   2  23        7.05       -9.46     34.05 o 
  18   2  23       37.57        7.57     35.94 o 
 -17   3  23     1352.79     1511.23    112.02 o 
 -15   3  23      493.30      483.28     62.19 o 
 -13   3  23      757.50      777.87     68.08 o 
 -11   3  23     1399.31     1497.87     75.75 o 
  -9   3  23     1335.68     1328.35     70.12 o 
  -7   3  23     1890.65     1992.77     83.16 o 
  -5   3  23     1787.29     1773.40     77.97 o 
  -3   3  23     1170.39     1144.95     63.73 o 
  -1   3  23     1267.84     1401.46     81.68 o 
   1   3  23     1585.18     1594.00     73.44 o 
   3   3  23     1155.69     1100.13     62.72 o 
   5   3  23      740.58      730.99     53.98 o 
   7   3  23     1321.41     1535.44    108.85 o 
   9   3  23     1316.29     1540.50    110.63 o 
  11   3  23      814.96      955.09     92.78 o 
  13   3  23      767.02      819.82     92.78 o 
  15   3  23      269.54      196.72     54.85 o 
 -12   4  23      113.26       74.02     49.99 o 
 -10   4  23       58.01       40.91     34.99 o 
  -8   4  23       10.06       70.44     36.57 o 
  -6   4  23        7.96       -4.60     30.81 o 
  -4   4  23        2.86      -15.22     27.47 o 
  -2   4  23       29.98       25.73     32.77 o 
   0   4  23       35.06       47.67     45.40 o 
   2   4  23       46.99       52.60     44.79 o 
   4   4  23       28.96       52.56     42.72 o 
   6   4  23      445.15      322.11     66.11 o 
   8   4  23       33.09       22.56     44.08 o 
 -22   0  24      627.89      804.99     83.61 o 
 -20   0  24     1136.50     1319.52     81.75 o 
 -18   0  24      972.95     1049.07     72.70 o 
 -16   0  24      733.64      781.06     63.47 o 
 -14   0  24     1904.83     1986.22     92.64 o 
 -12   0  24     3353.73     3387.68    119.86 o 
 -10   0  24     5293.79     5086.90    146.76 o 
  -8   0  24     5304.75     5262.23    147.42 o 
  -6   0  24     1316.12     1201.31     57.33 o 
  -4   0  24     2756.76     2644.89    123.40 o 
  -2   0  24     7335.54     7186.07    146.14 o 
   0   0  24     5744.16     5654.47    183.65 o 
   2   0  24     6348.16     6650.57    202.76 o 
   4   0  24     3533.31     3649.66    143.46 o 
   6   0  24     1142.56     1254.02     84.48 o 
   8   0  24     1414.28     1589.58     97.25 o 
  10   0  24      999.20     1049.57    128.79 o 
  12   0  24     1451.47     1453.37     81.46 o 
  14   0  24     1954.53     2075.35    100.00 o 
  16   0  24     1502.57     1870.82     98.37 o 
  18   0  24     1175.77     1291.91    132.41 o 
 -21   1  24        4.55       -9.51     15.70 o 
 -19   1  24       32.76        7.45     15.01 o 
 -17   1  24        7.14        1.22     14.90 o 
 -15   1  24      185.51       88.78     23.53 o 
 -13   1  24        6.82       -9.28     12.85 o 
 -11   1  24       13.50      -11.40     11.40 o 
  -9   1  24        4.27      -11.49     11.49 o 
  -7   1  24      489.62      531.94     32.82 o 
  -5   1  24      171.25      111.99     16.73 o 
  -3   1  24      514.40      603.00     35.93 o 
  -1   1  24       56.04       45.36     12.65 o 
   1   1  24      168.02       93.45     16.00 o 
   3   1  24        2.22       15.33     14.20 o 
   5   1  24      359.40      273.57     50.24 o 
   7   1  24        7.28      -11.24     12.42 o 
   9   1  24       76.72       16.33     14.03 o 
  11   1  24       68.82       26.28     16.04 o 
  13   1  24      138.34       37.92     16.61 o 
  15   1  24      113.40       65.19     17.59 o 
  17   1  24       10.45       14.96     17.97 o 
 -20   2  24      645.44      723.54     70.54 o 
 -18   2  24      857.30      933.57     72.47 o 
 -16   2  24      865.87      784.78     52.31 o 
 -14   2  24     1478.76     1506.57     74.11 o 
 -12   2  24     1340.67     1316.23     75.69 o 
 -10   2  24     1422.43     1395.34     61.58 o 
  -8   2  24     2326.08     2416.20     78.50 o 
  -6   2  24     2860.35     2730.91     82.29 o 
  -4   2  24     3485.77     3493.51     93.04 o 
  -2   2  24     3440.14     3284.71     89.35 o 
   0   2  24     2111.98     2123.59     71.83 o 
   2   2  24     1875.53     1973.66     69.66 o 
   4   2  24     1946.42     1970.52     91.66 o 
   6   2  24     1325.10     1469.70     69.19 o 
   8   2  24     1516.89     1759.34     84.15 o 
  10   2  24     1555.65     1715.74     76.83 o 
  12   2  24     1326.46     1444.14     73.40 o 
  14   2  24     1397.05     1541.86    115.41 o 
  16   2  24      457.74      523.95    109.71 o 
 -17   3  24       12.50       -5.67     34.05 o 
 -15   3  24       13.34       41.97     35.94 o 
 -13   3  24        5.76      -11.35     23.20 o 
 -11   3  24        5.18       22.96     22.92 o 
  -9   3  24       49.42        4.83     20.65 o 
  -7   3  24      350.18      321.97     55.42 o 
  -5   3  24       17.06        4.58     20.06 o 
  -3   3  24       55.67       52.08     25.66 o 
  -1   3  24       74.52       70.52     31.94 o 
   1   3  24        0.15       -6.12     18.75 o 
   3   3  24      170.04      104.81     26.61 o 
   5   3  24       12.87      -19.10     22.29 o 
   7   3  24        0.09       -1.89     25.77 o 
   9   3  24      451.54      241.10     46.77 o 
  11   3  24       87.45       51.91     34.29 o 
  13   3  24        5.00      -22.70     35.94 o 
 -10   4  24      832.77      819.18    118.22 o 
  -8   4  24      729.95      807.50     74.21 o 
  -6   4  24      252.50      107.22     40.14 o 
  -4   4  24      276.97      269.88     52.21 o 
  -2   4  24      912.22     1012.31     79.86 o 
   0   4  24      747.74      721.85     86.20 o 
   2   4  24      721.60      773.26     90.27 o 
   4   4  24      776.58      712.83     90.27 o 
   6   4  24      568.34      588.66    104.98 o 
 -21   1  25      382.71      377.75     56.94 o 
 -19   1  25      689.18      734.77     58.74 o 
 -17   1  25     1315.38     1440.98     58.89 o 
 -15   1  25     1453.03     1450.12     57.73 o 
 -13   1  25     1702.52     1758.46     62.06 o 
 -11   1  25     1215.63     1256.44     47.52 o 
  -9   1  25     1681.90     1705.49     53.39 o 
  -7   1  25     3991.60     3858.14     80.56 o 
  -5   1  25     3816.72     3672.33     83.89 o 
  -3   1  25     2531.25     2431.87     67.12 o 
  -1   1  25     2629.01     2393.03     66.95 o 
   1   1  25     3377.57     3472.21     91.80 o 
   3   1  25     4345.09     4277.60    111.08 o 
   5   1  25     3685.08     3706.96    103.94 o 
   7   1  25     1877.27     1973.52     69.51 o 
   9   1  25     1414.19     1510.54     61.82 o 
  11   1  25     1739.52     1866.10     70.07 o 
  13   1  25      949.19     1007.01     51.23 o 
  15   1  25      568.03      658.09     52.25 o 
  17   1  25     1332.62     1396.57     82.76 o 
 -18   2  25        3.53       21.24     26.94 o 
 -16   2  25       10.16        9.70     27.59 o 
 -14   2  25        7.64      -18.09     18.09 o 
 -12   2  25        2.24        2.93     17.42 o 
 -10   2  25        0.35      -15.03     15.03 o 
  -8   2  25        0.36      -16.33     16.33 o 
  -6   2  25        4.39       -3.81     15.99 o 
  -4   2  25        1.30        7.62     16.22 o 
  -2   2  25        3.72       -2.36     17.64 o 
   0   2  25       48.43       32.50     18.17 o 
   2   2  25       13.33        3.43     16.14 o 
   4   2  25       19.26      -10.78     18.02 o 
   6   2  25       18.87       -0.05     18.01 o 
   8   2  25        0.88      -17.93     17.93 o 
  10   2  25        0.02      -19.24     19.24 o 
  12   2  25       10.01      -15.45     22.88 o 
  14   2  25      141.05       49.18     41.61 o 
 -15   3  25      293.32      198.74     44.73 o 
 -13   3  25      483.17      486.74     78.77 o 
 -11   3  25      737.43      651.43     56.08 o 
  -9   3  25     1010.80      974.19     65.68 o 
  -7   3  25     1139.87     1294.25     71.78 o 
  -5   3  25     1384.81     1254.78     96.10 o 
  -3   3  25     1102.18     1224.70     68.54 o 
  -1   3  25     1003.69     1023.65     73.17 o 
   1   3  25     1500.19     1586.80     76.69 o 
   3   3  25      707.75      712.93     56.64 o 
   5   3  25      626.40      466.70     58.32 o 
   7   3  25     1619.05     1763.21     99.23 o 
   9   3  25      886.50     1116.65    137.14 o 
  11   3  25      620.30      847.40    126.73 o 
  -8   4  25        0.01      -51.07     51.07 o 
  -6   4  25        1.84        6.59     31.07 o 
  -4   4  25        0.13      -15.80     31.80 o 
  -2   4  25       33.95       72.65     39.36 o 
   0   4  25       29.58       34.94     44.54 o 
   2   4  25      105.76       37.26     46.34 o 
   4   4  25        5.44      -30.04     39.30 o 
 -20   0  26     1151.76     1293.91    100.36 o 
 -18   0  26      404.44      446.44     65.55 o 
 -16   0  26      421.26      259.22     75.77 o 
 -14   0  26     1856.53     2038.56     96.87 o 
 -12   0  26     2177.81     2169.37     98.93 o 
 -10   0  26     4081.55     4135.54    136.07 o 
  -8   0  26     2329.58     2532.13    103.19 o 
  -6   0  26      354.42      304.80     76.18 o 
  -4   0  26     3056.85     2900.30    109.83 o 
  -2   0  26     3161.53     3018.73    104.86 o 
   0   0  26     2546.23     2464.52    122.16 o 
   2   0  26     5142.28     5040.00    177.21 o 
   4   0  26     1804.52     1745.85    183.48 o 
   6   0  26     1667.37     1622.03    195.77 o 
   8   0  26     3733.97     3447.94    212.80 o 
  10   0  26     1614.87     1590.84     88.38 o 
  12   0  26      977.94     1131.56     77.29 o 
  14   0  26     1316.22     1377.98     86.08 o 
  16   0  26     1034.20     1259.76    132.41 o 
 -19   1  26       36.42       11.32     17.22 o 
 -17   1  26        0.51       -7.74     16.09 o 
 -15   1  26        1.95        5.10     14.46 o 
 -13   1  26       35.72       19.63     14.41 o 
 -11   1  26       80.68       33.34     19.60 o 
  -9   1  26      105.80       76.03     16.75 o 
  -7   1  26      236.11      183.39     28.32 o 
  -5   1  26        0.69        4.39     12.36 o 
  -3   1  26       18.39       -0.42     11.61 o 
  -1   1  26       77.26       65.19     15.46 o 
   1   1  26        7.67        4.91     13.37 o 
   3   1  26       58.61       71.63     18.44 o 
   5   1  26        2.61        6.01     16.38 o 
   7   1  26        0.26       -5.52     13.66 o 
   9   1  26        0.00      -12.14     14.25 o 
  11   1  26        1.21      -15.17     15.17 o 
  13   1  26        2.04        8.71     17.76 o 
  15   1  26       21.94        8.56     20.02 o 
 -18   2  26      515.00      588.26    115.38 o 
 -16   2  26      822.04      786.67    118.22 o 
 -14   2  26     1201.26     1097.65    116.68 o 
 -12   2  26     1443.17     1430.98     66.39 o 
 -10   2  26      452.30      426.00     41.12 o 
  -8   2  26      739.99      662.67     47.31 o 
  -6   2  26     2141.06     2247.68     78.47 o 
  -4   2  26     2133.11     2230.10     78.41 o 
  -2   2  26     1997.19     1997.87     73.24 o 
   0   2  26     1341.02     1288.82     60.65 o 
   2   2  26     1283.79     1239.10     67.92 o 
   4   2  26     1396.92     1346.52     69.34 o 
   6   2  26     1254.78     1314.92     68.98 o 
   8   2  26     1819.61     2029.53     85.64 o 
  10   2  26     1092.25     1044.04     78.74 o 
  12   2  26      751.55      849.29    126.73 o 
  14   2  26     1009.96      989.27    138.08 o 
 -13   3  26       60.31       10.85     30.28 o 
 -11   3  26        1.30      -12.86     23.15 o 
  -9   3  26       15.77      -21.16     21.16 o 
  -7   3  26       26.31       76.10     25.04 o 
  -5   3  26       15.34       -9.06     20.90 o 
  -3   3  26       48.89       44.41     24.56 o 
  -1   3  26        2.81      -19.19     19.19 o 
   1   3  26        1.10        0.12     20.54 o 
   3   3  26        3.53        2.34     21.72 o 
   5   3  26        1.29        9.58     26.72 o 
   7   3  26        0.84        0.88     26.59 o 
   9   3  26       31.87       11.35     37.83 o 
 -17   1  27      708.07      756.54     68.67 o 
 -15   1  27     1143.50     1280.41     56.41 o 
 -13   1  27      752.17      767.07     45.02 o 
 -11   1  27      724.37      706.92     43.15 o 
  -9   1  27     3135.39     3312.18     87.82 o 
  -7   1  27     2941.25     3037.50     78.55 o 
  -5   1  27     1029.80      964.48     47.09 o 
  -3   1  27     1804.82     1790.59     60.39 o 
  -1   1  27     2109.07     2104.99     65.84 o 
   1   1  27     1466.33     1515.27     61.03 o 
   3   1  27     1800.74     1712.46     72.42 o 
   5   1  27     1616.58     1540.96     70.22 o 
   7   1  27     1446.47     1521.35     64.07 o 
   9   1  27     1349.30     1416.20     62.59 o 
  11   1  27      959.99     1006.24     56.49 o 
  13   1  27      909.93      878.50     59.26 o 
  15   1  27      851.81      998.72    104.03 o 
 -16   2  27        2.79        5.97     31.21 o 
 -14   2  27        0.00        5.67     27.07 o 
 -12   2  27        0.21        4.65     23.25 o 
 -10   2  27        0.04      -17.13     17.13 o 
  -8   2  27        0.51      -16.95     16.95 o 
  -6   2  27        0.51        9.75     18.49 o 
  -4   2  27        0.46       17.60     18.14 o 
  -2   2  27       76.96       69.72     21.67 o 
   0   2  27       54.75       18.10     18.23 o 
   2   2  27       18.46        8.96     18.15 o 
   4   2  27       12.36       15.53     19.42 o 
   6   2  27       13.41       -9.64     19.23 o 
   8   2  27       14.76       16.65     24.08 o 
  10   2  27       26.86       24.59     35.94 o 
  12   2  27       15.80       -3.78     37.83 o 
 -11   3  27      554.29      673.27     68.82 o 
  -9   3  27      887.69     1022.78     79.84 o 
  -7   3  27     1093.68     1075.28     70.49 o 
  -5   3  27      358.00      218.73     35.66 o 
  -3   3  27      487.83      432.48     50.41 o 
  -1   3  27     1031.62     1081.03     78.08 o 
   1   3  27      699.67      698.82     64.13 o 
   3   3  27      623.92      567.98     65.25 o 
   5   3  27      918.71      951.55     94.93 o 
   7   3  27      613.41      655.96     84.14 o 
 -16   0  28     1121.71     1184.08     94.50 o 
 -14   0  28      562.64      572.75     92.38 o 
 -12   0  28     1091.66      966.92     70.91 o 
 -10   0  28     1502.33     1601.00     87.27 o 
  -8   0  28      440.03      373.97     53.63 o 
  -6   0  28     1714.85     1652.46     88.47 o 
  -4   0  28     4764.66     4994.36    154.87 o 
  -2   0  28     2429.50     2587.43    130.44 o 
   0   0  28     1378.79     1461.14     99.97 o 
   2   0  28     1656.92     1603.78    104.05 o 
   4   0  28     1561.92     1671.00    107.82 o 
   6   0  28     1294.18     1367.20     96.80 o 
   8   0  28      728.33      734.01     76.76 o 
  10   0  28      761.57      758.63     69.55 o 
  12   0  28      982.46      915.50    113.49 o 
 -17   1  28        7.39       -3.98     20.04 o 
 -15   1  28       72.39       44.13     19.24 o 
 -13   1  28       13.94      -13.89     14.04 o 
 -11   1  28        9.03       13.47     14.87 o 
  -9   1  28       36.08       -6.20     15.22 o 
  -7   1  28       11.21       25.26     16.14 o 
  -5   1  28       35.83       14.07     14.30 o 
  -3   1  28       16.68       34.77     15.01 o 
  -1   1  28        2.99       -2.75     12.98 o 
   1   1  28       49.93       41.16     16.63 o 
   3   1  28       13.36        8.82     16.05 o 
   5   1  28        0.10       -9.16     15.18 o 
   7   1  28       45.07       24.21     16.75 o 
   9   1  28        0.42        5.65     15.42 o 
  11   1  28        8.88      -13.24     17.02 o 
  13   1  28       20.31       24.51     23.83 o 
 -14   2  28      656.88      614.22     82.95 o 
 -12   2  28      859.48      845.71    167.40 o 
 -10   2  28      786.22      887.72     63.10 o 
  -8   2  28      922.80      869.40     74.79 o 
  -6   2  28     1174.45     1240.22     70.87 o 
  -4   2  28     1646.03     1650.05     70.92 o 
  -2   2  28     1341.34     1320.85     64.06 o 
   0   2  28      957.42     1080.54     60.20 o 
   2   2  28     1122.30     1097.50     67.31 o 
   4   2  28      717.74      637.25     55.20 o 
   6   2  28      833.07      700.12     86.43 o 
   8   2  28      952.48     1004.40    128.62 o 
  10   2  28      659.85      648.79    117.27 o 
  -9   3  28        8.82       11.86     27.03 o 
  -7   3  28        4.69        1.49     27.14 o 
  -5   3  28       15.98        4.81     25.96 o 
  -3   3  28       36.70       70.21     28.65 o 
  -1   3  28        4.38       21.68     30.11 o 
   1   3  28       99.50      110.79     32.95 o 
   3   3  28        9.12      -11.77     31.21 o 
   5   3  28        6.40       -8.26     30.36 o 
 -15   1  29      452.63      415.91     48.36 o 
 -13   1  29      957.36     1153.59     59.84 o 
 -11   1  29      891.87      811.96     51.76 o 
  -9   1  29      724.04      664.17     46.51 o 
  -7   1  29      646.76      564.45     44.04 o 
  -5   1  29     1207.21     1230.30     59.49 o 
  -3   1  29     1564.44     1568.17     65.98 o 
  -1   1  29     1225.37     1185.51     58.54 o 
   1   1  29     2494.66     2517.88     96.34 o 
   3   1  29     2263.89     2387.79     88.56 o 
   5   1  29      663.27      753.49     55.82 o 
   7   1  29      933.85      951.62     55.10 o 
   9   1  29      845.32      921.72     63.61 o 
  11   1  29      383.46      221.81     35.49 o 
 -12   2  29       55.53      -10.79     39.72 o 
 -10   2  29       42.15        7.24     31.15 o 
  -8   2  29       28.79       59.74     42.09 o 
  -6   2  29       39.14       12.15     23.07 o 
  -4   2  29        6.36        6.97     20.20 o 
  -2   2  29       17.64       39.68     21.53 o 
   0   2  29       31.39        8.58     19.91 o 
   2   2  29        0.08       11.39     24.55 o 
   4   2  29      232.40      338.58     98.36 o 
   6   2  29       41.87       13.24     32.16 o 
   8   2  29        7.66      -22.70     32.16 o 
  -5   3  29      672.76      617.09     86.94 o 
  -3   3  29      641.02      705.68     70.41 o 
  -1   3  29      487.45      521.70     63.84 o 
   1   3  29      461.41      244.80     51.27 o 
 -14   0  30     1375.38     1524.57    174.02 o 
 -12   0  30      393.42      449.88     68.62 o 
 -10   0  30      196.25      176.95     33.56 o 
  -8   0  30      590.02      542.49     56.68 o 
  -6   0  30      539.99      492.85     57.71 o 
  -4   0  30      272.72       89.20     33.28 o 
  -2   0  30     1196.03     1328.80    100.36 o 
   0   0  30     1930.54     2201.35    124.01 o 
   2   0  30     1440.57     1527.01    105.88 o 
   4   0  30     1650.58     1683.92    113.15 o 
   6   0  30     1127.05     1093.06     94.53 o 
   8   0  30      828.70     1019.53    119.17 o 
  10   0  30      879.75     1127.35    122.95 o 
 -13   1  30       13.45        4.62     20.21 o 
 -11   1  30      241.49      233.69     43.14 o 
  -9   1  30      205.70      140.16     24.32 o 
  -7   1  30        2.69      -13.20     14.12 o 
  -5   1  30       10.21        9.03     15.85 o 
  -3   1  30       15.72       -7.49     14.73 o 
  -1   1  30       21.45       -3.18     14.88 o 
   1   1  30        0.07       -5.22     15.37 o 
   3   1  30       32.96       31.04     17.97 o 
   5   1  30       56.39       36.78     20.26 o 
   7   1  30        0.06        9.22     17.23 o 
   9   1  30        3.88        1.98     24.13 o 
 -10   2  30      278.67      215.68     95.52 o 
  -8   2  30     1772.01     2184.61    133.43 o 
  -6   2  30      889.04      859.10     83.90 o 
  -4   2  30      336.51      294.84     42.75 o 
  -2   2  30      648.87      631.50     65.15 o 
   0   2  30      720.07      597.27     62.80 o 
   2   2  30      638.63      657.66     82.18 o 
   4   2  30      772.05      817.42     88.15 o 
   6   2  30     1303.11     1569.96    160.78 o 
 -11   1  31     1233.92     1218.90     89.87 o 
  -9   1  31      613.97      652.36     53.03 o 
  -7   1  31       34.62        4.51     16.84 o 
  -5   1  31      314.37      167.18     35.49 o 
  -3   1  31      672.74      642.10     52.38 o 
  -1   1  31      393.89      237.29     61.73 o 
   1   1  31      687.55      563.70     49.37 o 
   3   1  31      609.96      571.92     49.53 o 
   5   1  31      603.93      620.35     64.66 o 
   7   1  31     1188.08     1110.32    107.82 o 
  -6   2  31       96.40      105.95     46.34 o 
  -4   2  31        3.58       -5.73     23.66 o 
  -2   2  31       41.92       40.74     28.45 o 
   0   2  31        5.54       -8.16     31.21 o 
   2   2  31       77.30       43.25     83.23 o 
  -8   0  32      446.21      372.63     64.36 o 
  -6   0  32      647.13      715.00    104.03 o 
  -4   0  32      470.99      450.18     85.12 o 
  -2   0  32       31.01       -1.89     28.37 o 
   0   0  32       47.52       30.26     32.16 o 
   2   0  32      850.23      856.86    111.60 o 
  -7   1  32        0.09        4.26     20.96 o 
  -5   1  32       10.33       24.45     27.67 o 
  -3   1  32       44.98      -15.13     20.74 o 
  -1   1  32        2.25       -8.50     17.18 o 
   1   1  32      151.11       51.45     26.08 o 
   3   1  32        6.87       -2.52     21.99 o 
                                                 
